# Supplementary material for: 3-(3,5-Dichloro­anilinocarbon­yl)propionic acid
Source: Acta Crystallogr Sect E Struct Rep Online. 2008 Apr 2;64(Pt 5):o787. doi: 10.1107/S1600536808008556 (PMC2961138; doi:10.1107/S1600536808008556)
Supplement: Supplementary file 2 [file e-64-0o787-Isup2.hkl]

#
# h,k,l, Fc-squared, Fo-squared, sigma(Fo-squared) and status flag
#
data_I
_shelx_title ' L6_0m in P-1'
_shelx_refln_list_code          4
_shelx_F_calc_maximum       96.58
_exptl_crystal_F_000       268.00
_reflns_d_resolution_high  0.7295
 
loop_
 _symmetry_equiv_pos_as_xyz
 'x, y, z'
 '-x, -y, -z'
 
_cell_length_a     4.8568
_cell_length_b     8.6677
_cell_length_c    13.9038
_cell_angle_alpha  74.467
_cell_angle_beta   80.495
_cell_angle_gamma  82.712
 
_shelx_F_squared_multiplier     1.000
 
loop_
 _refln_index_h
 _refln_index_k
 _refln_index_l
 _refln_F_squared_calc
 _refln_F_squared_meas
 _refln_F_squared_sigma
 _refln_observed_status
   1   0   0     1062.81     1000.06     12.57 o
   2   0   0      255.60      267.86      3.88 o
   3   0   0     2457.40     2484.91     34.26 o
   4   0   0      125.20      113.17      1.56 o
   5   0   0        4.36        3.58      0.38 o
   6   0   0        5.13        3.57      0.59 o
  -6   1   0        1.43        0.48      0.74 o
  -5   1   0      126.61      136.02      2.89 o
  -4   1   0      126.34      125.81      1.84 o
  -3   1   0      134.93      142.21      1.76 o
  -2   1   0      271.18      294.45      3.04 o
  -1   1   0     2424.63     2310.62     18.98 o
   0   1   0       31.74       31.32      0.48 o
   1   1   0     1815.41     1819.66     34.21 o
   2   1   0     1210.92     1145.56     41.11 o
   3   1   0       42.69       33.26      1.16 o
   4   1   0        4.29        6.63      0.48 o
   5   1   0       78.96       74.22      1.59 o
   6   1   0       82.87       88.09      1.98 o
  -6   2   0       10.17       12.46      1.01 o
  -5   2   0        0.41        0.97      0.94 o
  -4   2   0       42.82       38.55      1.05 o
  -3   2   0       70.42       73.91      1.18 o
  -2   2   0      719.24      762.57      7.62 o
  -1   2   0      211.35      220.43      2.25 o
   0   2   0        0.58        0.33      0.12 o
   1   2   0     6444.70     5898.32     51.94 o
   2   2   0      464.49      526.29      6.97 o
   3   2   0        6.31        7.24      2.25 o
   4   2   0      226.90      227.44     11.07 o
  -6   3   0        7.19        5.49      0.90 o
  -5   3   0        5.54        3.58      0.74 o
  -4   3   0        0.44        0.97      0.47 o
  -3   3   0      292.17      294.10      3.59 o
  -2   3   0      121.40      142.46      1.69 o
  -1   3   0      256.55      279.59      2.74 o
   0   3   0      214.16      193.34      1.77 o
   1   3   0      466.84      455.45      4.19 o
   2   3   0        0.10        0.35      0.18 o
   3   3   0       29.37       22.49      1.04 o
   4   3   0       13.71       15.41      0.66 o
   5   3   0       11.36       14.52      3.57 o
  -5   4   0        1.83        1.83      0.70 o
  -4   4   0        6.17        4.74      0.88 o
  -3   4   0       16.94       15.26      0.83 o
  -2   4   0        1.17        1.64      0.29 o
  -1   4   0      334.30      319.90      3.55 o
   0   4   0      309.58      303.14      2.98 o
   1   4   0      639.68      661.73      6.08 o
   2   4   0     1001.98     1003.98     10.14 o
   3   4   0       83.87       75.57      1.19 o
   4   4   0        8.98        9.25      0.74 o
   5   4   0       21.42       21.98      2.00 o
  -5   5   0        6.20        7.09      1.01 o
  -4   5   0        0.02       -0.53      0.57 o
  -3   5   0        0.10        0.22      0.48 o
  -2   5   0       87.30       84.87      1.80 o
  -1   5   0      283.92      288.06      3.68 o
   0   5   0       37.19       32.95      0.81 o
   1   5   0      241.49      241.23      2.54 o
   2   5   0       38.77       32.24      0.73 o
   3   5   0       24.39       23.55      0.87 o
   4   5   0       31.12       33.79      0.97 o
   5   5   0        0.19        0.63      0.33 o
   6   5   0       10.32       11.39      1.15 o
  -5   6   0        0.72        0.70      0.83 o
  -4   6   0        3.76        1.96      1.02 o
  -3   6   0        0.38        0.99      0.66 o
  -2   6   0       42.06       40.83      1.46 o
  -1   6   0       17.54       18.13      1.12 o
   0   6   0       59.86       60.67      1.25 o
   1   6   0       30.72       31.35      0.85 o
   2   6   0        9.74        9.27      0.72 o
   3   6   0       68.30       67.55      1.44 o
   4   6   0        0.03       -0.08      0.40 o
   5   6   0        1.10        0.63      0.39 o
  -4   7   0        0.02       -0.15      0.78 o
  -3   7   0        0.79       -0.14      0.76 o
  -2   7   0       62.51       61.89      1.94 o
  -1   7   0        0.22        0.92      0.44 o
   0   7   0       80.03       79.15      1.68 o
   1   7   0       39.95       38.88      1.38 o
   2   7   0       22.62       20.68      1.26 o
   3   7   0       22.40       26.92      1.24 o
   4   7   0        2.69        2.21      0.71 o
   5   7   0        6.70        6.35      0.73 o
  -4   8   0        0.16       -0.10      1.10 o
  -3   8   0       25.65       26.16      2.38 o
  -2   8   0        5.12        5.91      0.95 o
  -1   8   0        0.06        0.10      0.84 o
   0   8   0        5.76        3.61      0.78 o
   1   8   0       18.37       21.16      1.09 o
   2   8   0        0.95        2.11      0.66 o
   3   8   0        1.08        0.28      0.63 o
   4   8   0        0.85        0.25      0.61 o
   5   8   0        0.02       -0.48      0.58 o
  -3   9   0        1.00       -0.30      1.37 o
  -2   9   0        2.07        1.39      1.14 o
  -1   9   0       26.07       22.94      1.98 o
   0   9   0        9.31        7.91      1.15 o
   1   9   0        6.51        7.28      0.98 o
   2   9   0       12.56        9.60      1.07 o
   3   9   0        6.18        4.88      0.98 o
   4   9   0        3.08        3.75      0.90 o
  -2  10   0        9.68       14.45      2.64 o
  -1  10   0       15.75       15.95      1.87 o
   0  10   0        0.19       -0.06      1.36 o
   1  10   0        0.06        0.11      0.79 o
   2  10   0       15.85       18.08      1.69 o
   3  10   0        0.25        1.26      0.80 o
  -1  11   0        3.03        7.92      2.42 o
   0  11   0        5.40        7.04      2.27 o
   1  11   0        1.28        0.04      1.64 o
   2  11   0        0.52        0.93      0.92 o
  -1 -11   1        2.58        3.13      1.66 o
   0 -11   1        3.98        2.77      1.94 o
  -3 -10   1        0.08        0.85      0.82 o
  -2 -10   1       15.83       15.13      1.82 o
  -1 -10   1        7.24        7.26      1.11 o
   0 -10   1        0.63       -0.72      1.35 o
   1 -10   1        6.99        9.98      2.08 o
   2 -10   1       23.11       21.50      3.08 o
  -4  -9   1        2.08        2.56      0.82 o
  -3  -9   1        4.67        5.59      1.09 o
  -2  -9   1       32.08       35.18      1.74 o
  -1  -9   1        1.40        1.11      0.72 o
   0  -9   1        7.79       10.55      1.18 o
   1  -9   1       36.19       41.83      2.53 o
   2  -9   1       13.19       13.47      1.73 o
   3  -9   1        7.38        7.63      2.19 o
  -4  -8   1        0.03       -0.39      0.62 o
  -3  -8   1       10.08        9.87      0.99 o
  -2  -8   1        0.49       -0.20      0.58 o
  -1  -8   1       24.67       24.05      1.18 o
   0  -8   1      112.68      117.05      2.83 o
   1  -8   1        0.99        0.24      1.34 o
   2  -8   1        6.47        7.08      1.29 o
   3  -8   1       74.32       74.00      3.38 o
   4  -8   1       12.99       12.49      1.77 o
  -5  -7   1        0.04       -0.18      0.65 o
  -4  -7   1       48.67       46.46      1.65 o
  -3  -7   1        4.38        2.47      0.63 o
  -2  -7   1        0.86        0.39      0.54 o
  -1  -7   1      246.49      236.67      4.01 o
   0  -7   1        0.40       -0.43      0.43 o
   1  -7   1       46.73       48.99      1.35 o
   2  -7   1       69.40       69.30      2.09 o
   3  -7   1       37.03       28.86      1.71 o
   4  -7   1       16.69       18.93      1.56 o
  -5  -6   1        1.24        0.71      0.42 o
  -4  -6   1       73.62       69.41      1.64 o
  -3  -6   1       12.87       11.02      1.06 o
  -2  -6   1      140.36      136.96      4.21 o
  -1  -6   1       49.72       48.04      1.02 o
   0  -6   1       63.93       62.52      1.29 o
   1  -6   1      183.55      178.48      2.81 o
   2  -6   1       84.75       80.11      2.93 o
   3  -6   1       12.44       15.84      2.00 o
   4  -6   1       46.76       38.55      2.46 o
   5  -6   1       28.08       29.50      2.88 o
  -6  -5   1        3.68        4.72      0.98 o
  -5  -5   1        0.02       -0.25      0.39 o
  -4  -5   1        5.79        6.19      0.45 o
  -3  -5   1      637.02      652.23      8.02 o
  -2  -5   1       62.01       68.99      1.25 o
  -1  -5   1        6.99        9.18      0.48 o
   0  -5   1      941.49      955.55     10.16 o
   1  -5   1       85.60       74.55      1.37 o
   2  -5   1       30.66       29.46      1.06 o
   3  -5   1       15.50       16.54      0.97 o
   4  -5   1      146.52      133.71      3.49 o
   5  -5   1       10.95       13.29      1.23 o
  -6  -4   1        7.42        5.28      0.87 o
  -5  -4   1       47.24       46.31      1.01 o
  -4  -4   1       33.11       31.68      0.73 o
  -3  -4   1      218.82      213.59      2.64 o
  -2  -4   1      329.43      349.62      3.89 o
  -1  -4   1      193.18      180.59      1.93 o
   0  -4   1      630.74      623.08      6.39 o
   1  -4   1      255.13      251.51      2.92 o
   2  -4   1      154.71      164.13      2.13 o
   3  -4   1      355.61      342.39      5.67 o
   4  -4   1       68.42       69.21      3.47 o
   5  -4   1       17.96       14.15      1.17 o
  -5  -3   1       17.89       17.68      1.04 o
  -4  -3   1       62.29       62.12      2.04 o
  -3  -3   1      164.16      164.73      2.48 o
  -2  -3   1     1009.45     1010.12     10.12 o
  -1  -3   1      294.28      312.78      2.98 o
   0  -3   1     1195.98     1187.76     10.41 o
   1  -3   1     1067.28     1089.84      9.65 o
   2  -3   1        8.21       11.29      0.41 o
   3  -3   1        6.77        6.92      0.44 o
   4  -3   1        7.63        6.75      0.66 o
   5  -3   1       31.10       31.73      1.66 o
   6  -3   1        0.05       -0.44      0.60 o
  -6  -2   1        5.96        4.08      0.71 o
  -5  -2   1       33.51       40.80      1.88 o
  -4  -2   1      161.91      154.32      3.20 o
  -3  -2   1      122.84      124.40      1.87 o
  -2  -2   1       29.33       31.10      0.66 o
  -1  -2   1     4498.32     4361.41     38.20 o
   0  -2   1     1754.05     1732.93     13.64 o
   1  -2   1      132.96      112.46      1.53 o
   2  -2   1      699.99      695.97      6.57 o
   3  -2   1       76.75       85.20      1.31 o
   4  -2   1       90.89       88.81      2.07 o
   5  -2   1       26.14       20.60      1.09 o
   6  -2   1        2.14        1.26      0.65 o
  -6  -1   1        2.98        3.87      0.54 o
  -5  -1   1       19.14       16.97      0.63 o
  -4  -1   1       25.16       18.26      0.57 o
  -3  -1   1        0.97        0.95      0.19 o
  -2  -1   1      568.54      532.51      7.95 o
  -1  -1   1     3428.36     3325.58     30.51 o
   0  -1   1      160.49      163.21      1.40 o
   1  -1   1     1273.09     1185.64      9.37 o
   2  -1   1      539.69      574.85      5.73 o
   3  -1   1        0.03        0.69      0.20 o
   4  -1   1       16.87       15.61      0.55 o
   5  -1   1        9.72        9.48      0.65 o
   6  -1   1       23.09       25.65      1.69 o
  -6   0   1        1.03        1.13      0.65 o
  -5   0   1       13.06       12.00      0.54 o
  -4   0   1       90.50       79.22      1.21 o
  -3   0   1      284.23      277.90      3.65 o
  -2   0   1       11.05       12.79      0.41 o
  -1   0   1       77.81      109.35      1.13 o
   0   0   1      118.79        0.01      0.03 o
   1   0   1      489.06      468.70      4.67 o
   2   0   1       10.47       10.01      0.36 o
   3   0   1        1.79        4.09      0.30 o
   4   0   1       35.02       36.48      0.71 o
   5   0   1       93.38       89.76      1.75 o
   6   0   1       13.00       10.86      1.12 o
  -6   1   1        0.01        0.09      0.52 o
  -5   1   1        0.39        0.17      0.40 o
  -4   1   1      173.99      167.45      2.54 o
  -3   1   1        8.92       10.84      0.37 o
  -2   1   1        1.11        0.78      0.15 o
  -1   1   1     2103.78     2085.53     16.36 o
   0   1   1       39.03       38.93      0.93 o
   1   1   1        0.02        0.05      0.08 o
   2   1   1      626.82      607.48     22.52 o
   3   1   1        7.87        9.10      2.39 o
   4   1   1        3.30        3.80      0.38 o
   5   1   1       23.41       19.93      0.96 o
   6   1   1        0.45        0.51      0.76 o
  -6   2   1       15.20       16.43      1.11 o
  -5   2   1       68.59       64.39      2.43 o
  -4   2   1       10.12        6.87      0.79 o
  -3   2   1        5.45        4.57      0.32 o
  -2   2   1     1911.11     1943.76     18.87 o
  -1   2   1      665.92      664.46      6.25 o
   0   2   1      257.25      253.96      2.15 o
   1   2   1     3791.13     3635.99     38.51 o
   2   2   1      591.34      559.65      7.48 o
   3   2   1        8.93        7.23      2.25 o
   4   2   1      104.54       99.50      6.44 o
  -6   3   1        9.86       13.12      1.13 o
  -5   3   1       32.22       27.37      1.37 o
  -4   3   1      192.78      198.03      3.64 o
  -3   3   1       32.33       35.16      0.85 o
  -2   3   1      473.42      465.85      4.60 o
  -1   3   1      933.07     1031.28      9.13 o
   0   3   1      633.93      633.00      5.17 o
   1   3   1      467.87      428.54      3.94 o
   2   3   1      501.48      546.34      5.96 o
   3   3   1       95.53       96.22      1.71 o
   4   3   1       13.28       17.20      3.33 o
   5   3   1       81.43       72.52      6.06 o
  -5   4   1        4.18        3.83      0.82 o
  -4   4   1       39.45       43.20      1.69 o
  -3   4   1      443.67      449.77      6.33 o
  -2   4   1       10.73       12.34      0.56 o
  -1   4   1      456.86      462.98      4.90 o
   0   4   1      648.59      644.97      5.89 o
   1   4   1       40.56       42.81      0.70 o
   2   4   1      396.47      420.11      4.43 o
   3   4   1       13.01       11.60      0.38 o
   4   4   1       33.12       33.40      1.74 o
   5   4   1        0.15       -0.10      2.00 o
  -5   5   1       48.39       51.43      2.18 o
  -4   5   1       86.13       86.58      2.65 o
  -3   5   1       20.61       17.32      0.97 o
  -2   5   1      152.81      155.41      2.39 o
  -1   5   1      762.90      751.53      8.34 o
   0   5   1       30.85       32.63      0.76 o
   1   5   1       27.89       31.94      0.67 o
   2   5   1      605.71      618.53      6.50 o
   3   5   1       53.83       56.78      1.03 o
   4   5   1       63.81       66.66      1.20 o
   5   5   1       31.36       32.14      0.83 o
   6   5   1        7.02        8.96      3.83 o
  -5   6   1        9.04        8.92      1.25 o
  -4   6   1        2.86        2.29      0.81 o
  -3   6   1       97.07       97.03      2.84 o
  -2   6   1       83.14       84.50      2.14 o
  -1   6   1        5.95        6.28      0.53 o
   0   6   1       80.31       75.46      1.40 o
   1   6   1      250.07      237.36      3.02 o
   2   6   1        4.59        4.32      0.37 o
   3   6   1        8.25        5.91      0.60 o
   4   6   1       60.00       60.28      1.27 o
   5   6   1        0.14        0.54      0.44 o
  -4   7   1       43.78       48.36      2.23 o
  -3   7   1       22.12       23.53      1.53 o
  -2   7   1        7.77        8.99      0.86 o
  -1   7   1       75.86       73.03      1.65 o
   0   7   1      184.11      178.00      2.83 o
   1   7   1        8.77        7.87      0.64 o
   2   7   1        3.10        1.70      0.49 o
   3   7   1      116.25      118.16      2.40 o
   4   7   1        4.52        4.11      0.65 o
   5   7   1        1.04        1.61      0.54 o
  -4   8   1        5.82        1.89      1.41 o
  -3   8   1       20.53       21.39      1.93 o
  -2   8   1        1.97        1.82      0.77 o
  -1   8   1       40.30       36.74      2.16 o
   0   8   1      108.44       99.87      2.53 o
   1   8   1        1.66        0.63      0.52 o
   2   8   1       43.28       43.52      1.67 o
   3   8   1       15.52       15.99      2.12 o
   4   8   1        4.92        5.46      0.80 o
   5   8   1        2.91        2.02      0.68 o
  -3   9   1        4.01        2.60      1.65 o
  -2   9   1       18.30       19.04      1.93 o
  -1   9   1        2.91        4.24      1.19 o
   0   9   1        0.01        0.11      0.60 o
   1   9   1       51.12       51.80      2.19 o
   2   9   1        8.41       10.35      1.04 o
   3   9   1        3.29        2.95      0.80 o
   4   9   1        5.36        7.04      0.95 o
  -2  10   1        6.80       11.51      2.44 o
  -1  10   1        1.27        2.73      1.23 o
   0  10   1        0.03        0.30      1.37 o
   1  10   1       43.01       50.67      2.23 o
   2  10   1        5.55        4.52      0.93 o
   3  10   1        0.04        0.85      0.76 o
  -1  11   1        0.37        1.33      1.92 o
   0  11   1        1.36        2.75      1.98 o
   1  11   1        1.31        2.12      2.98 o
   2  11   1        1.67        2.74      0.99 o
  -1 -11   2        0.09       -1.41      1.43 o
   0 -11   2        0.33        2.79      1.98 o
  -3 -10   2        3.11        2.60      0.95 o
  -2 -10   2        2.34        3.51      1.08 o
  -1 -10   2        1.92        1.78      1.05 o
   0 -10   2        0.33        1.18      1.51 o
   1 -10   2        4.90        3.06      1.34 o
   2 -10   2        3.59       -0.06      1.62 o
  -4  -9   2        0.70        0.20      0.73 o
  -3  -9   2        1.17        0.77      0.73 o
  -2  -9   2       24.49       23.77      3.44 o
  -1  -9   2        1.75       -0.62      0.67 o
   0  -9   2        0.01       -0.19      0.77 o
   1  -9   2       14.02       13.89      1.69 o
   2  -9   2        0.09        2.43      1.22 o
   3  -9   2        0.33       -1.29      1.43 o
  -4  -8   2        0.03       -0.67      0.67 o
  -3  -8   2       22.12       24.27      1.82 o
  -2  -8   2        0.67        0.79      0.69 o
  -1  -8   2        9.27        8.67      0.99 o
   0  -8   2       17.05       19.29      1.53 o
   1  -8   2       20.08       13.08      1.51 o
   2  -8   2        4.50        4.69      1.22 o
   3  -8   2        7.08       12.54      2.32 o
   4  -8   2       19.22       24.88      3.13 o
  -5  -7   2        6.89        4.97      0.74 o
  -4  -7   2      127.94      121.55      2.90 o
  -3  -7   2       16.99       15.03      1.77 o
  -2  -7   2        3.91        3.69      0.69 o
  -1  -7   2      250.46      263.00      4.38 o
   0  -7   2        5.80        5.84      0.72 o
   1  -7   2        3.57        2.26      0.53 o
   2  -7   2       47.48       47.16      1.77 o
   3  -7   2       44.29       43.00      2.06 o
   4  -7   2        2.19        2.31      0.97 o
  -5  -6   2       15.10       18.89      1.79 o
  -4  -6   2        0.62        0.40      0.46 o
  -3  -6   2        0.08       -0.32      0.44 o
  -2  -6   2      181.69      182.63      3.52 o
  -1  -6   2        0.02        0.34      0.33 o
   0  -6   2        0.83        0.45      0.37 o
   1  -6   2      110.55      108.92      2.04 o
   2  -6   2      148.43      140.30      3.05 o
   3  -6   2       41.87       36.86      1.78 o
   4  -6   2       43.83       44.61      2.04 o
   5  -6   2       49.88       59.99      2.55 o
  -5  -5   2        1.76        1.24      0.40 o
  -4  -5   2        1.15        0.14      0.33 o
  -3  -5   2      247.46      243.67      3.44 o
  -2  -5   2       20.06       20.96      0.71 o
  -1  -5   2        1.73        2.12      0.28 o
   0  -5   2      604.83      582.08      6.61 o
   1  -5   2       62.65       51.08      1.37 o
   2  -5   2        3.49        2.85      0.53 o
   3  -5   2      150.61      152.74      3.16 o
   4  -5   2       53.85       58.70      2.77 o
   5  -5   2        0.00       -0.20      0.71 o
  -6  -4   2        1.00        0.44      0.74 o
  -5  -4   2        1.38        1.57      0.38 o
  -4  -4   2       62.91       66.08      1.23 o
  -3  -4   2       66.84       69.45      1.17 o
  -2  -4   2        1.31        0.61      0.23 o
  -1  -4   2      610.28      599.71      5.59 o
   0  -4   2      284.36      275.84      3.12 o
   1  -4   2      139.65      151.73      2.13 o
   2  -4   2      195.67      189.15      2.40 o
   3  -4   2      160.11      141.99      2.58 o
   4  -4   2       13.18       15.95      1.14 o
   5  -4   2       37.65       33.47      1.63 o
  -6  -3   2        0.77        0.31      0.71 o
  -5  -3   2       70.91       73.50      1.43 o
  -4  -3   2       47.16       43.70      0.78 o
  -3  -3   2       28.01       30.67      0.63 o
  -2  -3   2     2170.40     2251.23     22.23 o
  -1  -3   2      156.03      147.11      1.57 o
   0  -3   2       15.40       12.55      0.39 o
   1  -3   2     1797.17     1825.60     15.92 o
   2  -3   2      866.40      811.77      9.22 o
   3  -3   2       36.57       32.94      0.91 o
   4  -3   2        5.64        5.90      0.72 o
   5  -3   2      180.03      182.14      4.08 o
   6  -3   2        4.51        4.69      0.87 o
  -6  -2   2        1.99        1.81      0.45 o
  -5  -2   2       50.91       48.25      1.07 o
  -4  -2   2       10.86        8.62      0.38 o
  -3  -2   2      219.79      216.16      3.15 o
  -2  -2   2      616.28      609.60      6.18 o
  -1  -2   2       66.36       65.05      0.85 o
   0  -2   2     1123.64     1129.77      8.99 o
   1  -2   2     1026.85     1049.43      9.23 o
   2  -2   2      310.14      332.86      3.34 o
   3  -2   2       46.74       39.00      0.90 o
   4  -2   2      368.77      346.89      4.90 o
   5  -2   2        5.35        3.84      0.66 o
   6  -2   2       23.44       15.52      1.09 o
  -6  -1   2       16.96       15.36      0.85 o
  -5  -1   2       21.41       20.97      0.65 o
  -4  -1   2      161.25      163.80      2.10 o
  -3  -1   2        0.13        1.47      0.25 o
  -2  -1   2        8.49        8.21      0.25 o
  -1  -1   2     4084.16     3950.64     42.02 o
   0  -1   2     2112.02     2048.79     16.83 o
   1  -1   2      163.14      153.89      1.44 o
   2  -1   2     1040.28     1084.88     11.35 o
   3  -1   2      121.58       97.42      1.35 o
   4  -1   2        0.60       -0.07      0.28 o
   5  -1   2       34.85       29.29      1.03 o
   6  -1   2       30.21       27.52      1.61 o
  -6   0   2        0.02       -0.29      0.46 o
  -5   0   2        3.12        3.74      0.45 o
  -4   0   2        7.67        7.30      0.38 o
  -3   0   2       22.84       21.92      0.51 o
  -2   0   2       44.48       46.04      0.94 o
  -1   0   2     2284.02     2184.63     17.55 o
   0   0   2       10.27        9.72      0.20 o
   1   0   2     2007.96     1857.93     14.49 o
   2   0   2      892.75      827.76      7.80 o
   3   0   2      188.04      198.46      2.71 o
   4   0   2        5.93        3.95      0.29 o
   5   0   2        2.07        1.84      0.47 o
   6   0   2        0.15       -0.36      0.36 o
  -6   1   2        5.72        7.14      1.23 o
  -5   1   2       28.63       24.58      1.13 o
  -4   1   2        2.59        1.39      0.34 o
  -3   1   2       94.39       87.42      1.23 o
  -2   1   2      222.94      222.82      2.39 o
  -1   1   2      256.76      256.49      2.16 o
   0   1   2      146.06      147.97      1.35 o
   1   1   2       20.92       16.65      0.24 o
   2   1   2      442.37      439.70      5.85 o
   3   1   2        5.77        6.71      0.29 o
   4   1   2       19.99       18.14      0.63 o
   5   1   2      175.80      183.16      4.20 o
   6   1   2        4.29        4.50      0.51 o
  -6   2   2        2.41        1.57      0.66 o
  -5   2   2        2.64        4.17      0.97 o
  -4   2   2        9.27        9.94      0.59 o
  -3   2   2      176.70      180.62      2.31 o
  -2   2   2        7.38        5.84      0.31 o
  -1   2   2        1.96        0.41      0.12 o
   0   2   2     3502.90     3479.87     28.34 o
   1   2   2      109.36      103.22      1.13 o
   2   2   2       66.58       74.88      1.17 o
   3   2   2      343.71      325.66     13.64 o
   4   2   2      235.77      224.81     10.96 o
  -6   3   2        9.23       10.16      1.07 o
  -5   3   2        2.29        1.84      0.65 o
  -4   3   2      209.27      205.95      3.88 o
  -3   3   2       27.23       28.21      0.83 o
  -2   3   2      252.79      240.09      2.59 o
  -1   3   2     1909.35     2008.47     17.43 o
   0   3   2        3.55        4.49      0.22 o
   1   3   2        7.23       11.12      0.33 o
   2   3   2      228.74      224.06      2.40 o
   3   3   2       27.50       25.68      1.30 o
   4   3   2        6.21        6.89      2.52 o
   5   3   2       47.54       46.80      4.96 o
  -5   4   2        7.92       10.10      2.32 o
  -4   4   2       58.31       55.61      1.93 o
  -3   4   2       51.73       51.61      1.37 o
  -2   4   2        3.99        4.68      0.59 o
  -1   4   2      156.49      163.49      2.04 o
   0   4   2      133.77      115.25      1.36 o
   1   4   2       26.46       25.68      0.58 o
   2   4   2      234.81      250.62      2.78 o
   3   4   2      268.80      255.26      2.98 o
   4   4   2        0.63        0.70      0.45 o
   5   4   2       31.67       33.60      4.98 o
   6   4   2        1.66       -1.91      2.27 o
  -5   5   2        6.65        9.38      1.14 o
  -4   5   2       24.11       25.15      1.52 o
  -3   5   2       26.63       23.95      1.11 o
  -2   5   2        0.03        0.06      0.30 o
  -1   5   2      337.55      298.90      3.72 o
   0   5   2       82.64       86.04      1.31 o
   1   5   2        0.13        0.01      0.22 o
   2   5   2      148.44      140.43      2.34 o
   3   5   2        0.03       -0.23      0.23 o
   4   5   2       26.97       29.35      1.38 o
   5   5   2        1.03        0.29      0.32 o
   6   5   2        0.16        1.02      2.83 o
  -5   6   2        9.16        9.43      1.24 o
  -4   6   2       22.17       22.01      1.48 o
  -3   6   2       20.41       14.68      1.43 o
  -2   6   2       29.07       26.05      1.16 o
  -1   6   2      126.76      124.96      2.15 o
   0   6   2        0.01       -0.28      0.28 o
   1   6   2      267.30      275.34      3.40 o
   2   6   2        2.26        1.83      0.31 o
   3   6   2        4.68        3.97      0.43 o
   4   6   2       27.66       26.68      0.84 o
   5   6   2        6.61        6.11      0.64 o
   6   6   2        1.59        1.37      0.81 o
  -4   7   2        8.29        7.53      1.17 o
  -3   7   2       77.45       76.74      2.64 o
  -2   7   2       40.64       43.54      1.59 o
  -1   7   2       89.89       89.47      1.85 o
   0   7   2      395.97      391.94      4.86 o
   1   7   2       58.67       55.09      1.45 o
   2   7   2       56.82       56.23      1.36 o
   3   7   2       32.33       30.94      1.47 o
   4   7   2        5.38        5.64      0.61 o
   5   7   2        1.59        1.74      0.54 o
  -4   8   2        4.04        3.93      1.31 o
  -3   8   2       38.50       41.02      2.47 o
  -2   8   2       12.42        8.29      1.09 o
  -1   8   2        6.72        9.63      1.28 o
   0   8   2       67.45       78.98      2.20 o
   1   8   2        1.08        0.59      0.52 o
   2   8   2       15.08       15.16      1.20 o
   3   8   2       14.23       14.46      1.34 o
   4   8   2        0.06       -0.27      0.55 o
   5   8   2        0.00       -0.53      0.53 o
  -3   9   2        1.06        0.01      1.38 o
  -2   9   2       41.31       44.67      2.66 o
  -1   9   2       62.81       70.81      3.16 o
   0   9   2       25.86       24.97      2.59 o
   1   9   2       70.48       75.88      4.67 o
   2   9   2       51.60       47.29      1.84 o
   3   9   2       12.11        9.29      1.00 o
   4   9   2       10.78       10.58      1.05 o
  -2  10   2       45.31       44.26      4.01 o
  -1  10   2        0.32        0.11      1.71 o
   0  10   2        0.04       -1.12      1.12 o
   1  10   2       98.58       99.97      4.04 o
   2  10   2        1.24        2.23      0.83 o
   3  10   2        1.22        1.14      0.78 o
   4  10   2        7.24        6.77      1.09 o
  -1  11   2       12.34       10.98      2.70 o
   0  11   2       29.84       31.09      3.57 o
   1  11   2       12.54       10.35      2.00 o
   2  11   2       16.30       17.28      1.92 o
  -2 -10   3        0.29        0.96      0.90 o
  -1 -10   3        0.15       -0.18      1.07 o
   0 -10   3        3.09        3.10      1.84 o
   1 -10   3       24.65       27.81      3.58 o
   2 -10   3        1.03       -1.38      1.61 o
  -3  -9   3        4.72        5.17      0.96 o
  -2  -9   3        1.08       -0.16      0.70 o
  -1  -9   3        8.08        7.60      1.09 o
   0  -9   3       27.25       32.94      6.01 o
   1  -9   3        0.04       -0.20      1.59 o
   2  -9   3        9.80       14.07      2.52 o
   3  -9   3       38.20       41.73      3.99 o
  -4  -8   3        3.55        1.88      0.74 o
  -3  -8   3        1.29        2.70      0.72 o
  -2  -8   3       48.79       43.98      1.81 o
  -1  -8   3        6.02        6.51      0.93 o
   0  -8   3        0.25       -0.48      0.57 o
   1  -8   3        0.00        0.25      0.90 o
   2  -8   3      109.36      103.60      3.99 o
   3  -8   3        0.87        0.97      1.54 o
   4  -8   3        0.13        0.98      1.68 o
  -5  -7   3        7.42        6.37      0.85 o
  -4  -7   3       21.74       22.87      1.60 o
  -3  -7   3       10.71        9.56      1.07 o
  -2  -7   3       20.88       21.27      1.23 o
  -1  -7   3        3.38        4.65      0.85 o
   0  -7   3        0.35        0.68      0.52 o
   1  -7   3       91.91       92.58      2.78 o
   2  -7   3        5.23        6.18      0.84 o
   3  -7   3        9.22        8.12      1.13 o
   4  -7   3       44.17       52.64      2.41 o
  -5  -6   3        2.59        4.47      1.41 o
  -4  -6   3       14.12       12.49      1.08 o
  -3  -6   3       24.18       24.75      1.21 o
  -2  -6   3        2.70        4.83      0.62 o
  -1  -6   3       14.84       15.86      1.29 o
   0  -6   3        7.60        8.22      0.58 o
   1  -6   3        1.94        1.21      0.43 o
   2  -6   3       17.84       14.74      0.98 o
   3  -6   3       88.83       83.99      2.72 o
   4  -6   3        0.60       -0.68      0.68 o
   5  -6   3        1.25        4.96      1.55 o
  -5  -5   3        0.16       -0.21      0.42 o
  -4  -5   3       32.22       32.27      1.84 o
  -3  -5   3      204.86      212.01      3.59 o
  -2  -5   3       12.47       14.53      0.57 o
  -1  -5   3      209.68      214.45      2.87 o
   0  -5   3      104.09      105.26      1.73 o
   1  -5   3       36.10       35.81      1.03 o
   2  -5   3       56.10       52.38      1.35 o
   3  -5   3        6.09        5.58      0.71 o
   4  -5   3        0.66       -0.63      0.63 o
   5  -5   3       14.90       15.44      1.34 o
  -5  -4   3        2.59        3.05      0.63 o
  -4  -4   3        1.49        1.36      0.37 o
  -3  -4   3       14.47       14.59      0.62 o
  -2  -4   3       92.31       98.59      1.55 o
  -1  -4   3       25.60       24.33      0.70 o
   0  -4   3       45.61       57.50      1.03 o
   1  -4   3       11.65       13.85      0.91 o
   2  -4   3       13.00       12.24      0.53 o
   3  -4   3      116.99      111.05      2.45 o
   4  -4   3       45.25       43.14      1.77 o
   5  -4   3        1.34        3.83      0.85 o
  -6  -3   3        0.22        0.23      0.44 o
  -5  -3   3        0.51        0.44      0.31 o
  -4  -3   3        0.41        0.61      0.35 o
  -3  -3   3       12.00       12.09      0.49 o
  -2  -3   3       58.15       60.97      0.96 o
  -1  -3   3        1.35        0.36      0.18 o
   0  -3   3       11.02        8.42      0.33 o
   1  -3   3       30.60       33.04      0.68 o
   2  -3   3       45.66       40.25      0.83 o
   3  -3   3        0.02       -0.28      0.29 o
   4  -3   3       21.63       18.32      1.10 o
   5  -3   3        3.59        3.05      0.73 o
   6  -3   3        2.15        2.20      0.78 o
  -6  -2   3       11.20       14.56      0.83 o
  -5  -2   3       68.85       72.43      1.34 o
  -4  -2   3       41.45       34.11      0.80 o
  -3  -2   3        0.36        0.52      0.20 o
  -2  -2   3      236.82      219.92      2.45 o
  -1  -2   3      267.75      284.22      2.82 o
   0  -2   3      231.13      247.48      2.20 o
   1  -2   3      473.64      445.96      4.17 o
   2  -2   3      206.78      215.87      2.34 o
   3  -2   3       58.97       54.59      1.14 o
   4  -2   3      100.02       97.57      1.89 o
   5  -2   3       10.49       12.77      0.94 o
   6  -2   3        0.30       -0.28      0.58 o
  -6  -1   3        0.00        0.98      0.53 o
  -5  -1   3       10.43       12.31      0.63 o
  -4  -1   3       88.87       92.45      1.53 o
  -3  -1   3      312.88      339.90      4.06 o
  -2  -1   3        5.74        4.00      0.42 o
  -1  -1   3       13.01       11.76      0.41 o
   0  -1   3     9327.65     8412.22     65.52 o
   1  -1   3      173.47      156.59      1.69 o
   2  -1   3      261.82      274.82      3.04 o
   3  -1   3      932.87      968.56     10.26 o
   4  -1   3      119.84      119.76      2.03 o
   5  -1   3        0.72       -0.37      0.38 o
   6  -1   3        0.22        0.01      0.50 o
  -6   0   3        0.01        0.00      0.48 o
  -5   0   3       64.22       67.02      1.58 o
  -4   0   3      150.83      157.37      2.39 o
  -3   0   3       84.30       88.60      1.44 o
  -2   0   3      432.88      450.99      5.26 o
  -1   0   3     1476.47     1474.71     12.37 o
   0   0   3      125.84      127.13      1.16 o
   1   0   3     2821.55     2708.20     21.19 o
   2   0   3      695.31      719.53      6.85 o
   3   0   3      129.35      118.87      1.63 o
   4   0   3        6.95        7.64      0.48 o
   5   0   3       89.82       81.06      1.51 o
   6   0   3       35.56       37.69      1.15 o
  -6   1   3       11.13       10.40      1.18 o
  -5   1   3        2.32        2.95      0.59 o
  -4   1   3       94.55       93.32      1.71 o
  -3   1   3      112.52      122.28      1.63 o
  -2   1   3      616.11      604.53      6.49 o
  -1   1   3      170.04      173.49      1.70 o
   0   1   3      256.76      281.46      2.36 o
   1   1   3     1915.80     1907.31     19.48 o
   2   1   3      313.13      307.22      3.00 o
   3   1   3        1.43        1.70      0.23 o
   4   1   3      180.39      156.51      2.41 o
   5   1   3       10.73        9.88      0.43 o
   6   1   3        2.09        1.96      0.47 o
  -6   2   3        3.46        3.22      1.82 o
  -5   2   3        0.27        0.86      0.54 o
  -4   2   3        4.01        3.22      0.45 o
  -3   2   3      417.27      423.14      5.10 o
  -2   2   3      189.08      187.09      2.17 o
  -1   2   3      517.88      536.98      5.45 o
   0   2   3      720.11      702.30      5.91 o
   1   2   3     1453.61     1480.95     12.48 o
   2   2   3       13.48       11.90      0.33 o
   3   2   3        1.23        0.74      0.20 o
   4   2   3      208.17      197.73      6.44 o
   5   2   3        4.38        4.18      0.90 o
  -6   3   3        4.35        2.55      0.79 o
  -5   3   3       10.17        9.96      0.95 o
  -4   3   3        1.70       -0.49      0.49 o
  -3   3   3       61.22       61.69      1.19 o
  -2   3   3       79.12       96.85      1.29 o
  -1   3   3       33.94       24.55      0.60 o
   0   3   3      824.24      781.85      6.65 o
   1   3   3      334.20      352.04      3.42 o
   2   3   3      277.99      282.53      3.22 o
   3   3   3      460.33      430.14      5.82 o
   4   3   3       15.83       14.36      0.65 o
   5   3   3       16.36       17.97      3.88 o
  -5   4   3        8.36        8.84      1.02 o
  -4   4   3        5.67        5.72      0.95 o
  -3   4   3       11.09       10.45      0.97 o
  -2   4   3      238.00      236.89      3.00 o
  -1   4   3      478.62      499.79      5.26 o
   0   4   3       47.39       52.45      0.91 o
   1   4   3     1589.54     1636.83     14.99 o
   2   4   3       23.52       13.89      0.43 o
   3   4   3       26.91       25.33      0.84 o
   4   4   3      132.14      126.26      2.80 o
   5   4   3       10.17       12.88      3.73 o
   6   4   3       12.44       18.97      4.40 o
  -5   5   3       26.21       26.31      1.62 o
  -4   5   3        5.46        5.26      0.90 o
  -3   5   3        5.98        5.82      0.68 o
  -2   5   3      761.19      752.33      7.86 o
  -1   5   3        3.51        3.52      0.77 o
   0   5   3       39.77       37.45      0.81 o
   1   5   3      982.20      994.65      9.90 o
   2   5   3       24.33       25.53      0.77 o
   3   5   3       16.28       14.51      0.51 o
   4   5   3       76.66       74.63      1.28 o
   5   5   3       28.06       30.22      0.85 o
   6   5   3        0.82        0.29      2.58 o
  -5   6   3       12.11       11.99      1.34 o
  -4   6   3        0.56        0.15      0.71 o
  -3   6   3       61.70       61.00      2.20 o
  -2   6   3        0.02        0.31      0.45 o
  -1   6   3       12.22       14.29      0.85 o
   0   6   3      354.00      346.40      4.25 o
   1   6   3        2.39        1.70      0.31 o
   2   6   3        3.86        5.93      0.54 o
   3   6   3       30.39       29.13      0.88 o
   4   6   3       77.08       81.08      1.51 o
   5   6   3        9.99        8.61      0.64 o
   6   6   3        1.19        0.75      0.76 o
  -4   7   3       46.80       57.87      2.46 o
  -3   7   3       20.15       19.62      1.45 o
  -2   7   3       21.85       21.98      1.19 o
  -1   7   3      329.91      333.02      4.67 o
   0   7   3       74.36       66.03      1.41 o
   1   7   3       19.03       17.90      0.86 o
   2   7   3      199.43      203.88      3.20 o
   3   7   3        1.66        1.35      0.46 o
   4   7   3        9.66        8.39      0.68 o
   5   7   3        9.00       10.00      0.67 o
  -4   8   3        2.61        0.89      1.09 o
  -3   8   3        3.28        2.06      1.08 o
  -2   8   3       18.63       19.63      1.41 o
  -1   8   3        5.09        5.71      1.13 o
   0   8   3       38.88       33.38      1.44 o
   1   8   3       83.96       88.57      2.28 o
   2   8   3        7.35        7.61      0.85 o
   3   8   3        3.96        4.54      0.74 o
   4   8   3        4.57        4.41      0.75 o
   5   8   3        2.79        4.34      0.89 o
  -3   9   3        8.31       10.19      2.27 o
  -2   9   3       14.38       15.52      2.54 o
  -1   9   3       51.04       47.91      4.99 o
   0   9   3      146.26      161.46      3.58 o
   1   9   3       34.22       32.83      2.06 o
   2   9   3       21.94       23.72      2.60 o
   3   9   3       28.01       29.08      1.49 o
   4   9   3        0.04       -0.60      0.60 o
  -2  10   3       11.26        7.30      2.07 o
  -1  10   3        1.95        2.47      1.14 o
   0  10   3        0.55        1.27      1.46 o
   1  10   3       10.79       10.74      1.30 o
   2  10   3        4.47        3.04      0.86 o
   3  10   3        0.80        0.38      0.71 o
   4  10   3        0.01        0.51      0.73 o
  -1  11   3        4.95        3.44      2.06 o
   0  11   3       23.98       29.89      3.52 o
   1  11   3       22.78       14.14      2.57 o
   2  11   3        7.41        5.28      1.13 o
   3  11   3        4.04        3.85      1.07 o
  -2 -10   4        0.67        1.06      0.95 o
  -1 -10   4        0.13       -1.50      1.51 o
   0 -10   4        0.78        2.14      1.97 o
   1 -10   4       11.79       13.28      2.79 o
  -3  -9   4        0.09       -0.73      0.73 o
  -2  -9   4        2.93        2.73      0.92 o
  -1  -9   4        0.71       -0.32      0.82 o
   0  -9   4       43.79       46.88      4.02 o
   1  -9   4        3.81        3.28      2.86 o
   2  -9   4        5.34        2.97      1.82 o
  -4  -8   4        1.21        0.40      0.71 o
  -3  -8   4        0.07        0.10      0.70 o
  -2  -8   4       15.31       16.76      1.27 o
  -1  -8   4       15.14       17.72      1.41 o
   0  -8   4        3.51        2.15      0.75 o
   1  -8   4        7.59        6.74      2.34 o
   2  -8   4       41.73       49.24      2.78 o
   3  -8   4        2.81        2.01      1.61 o
  -4  -7   4        2.18        2.03      0.74 o
  -3  -7   4        1.39        0.77      0.67 o
  -2  -7   4       22.42       24.89      2.92 o
  -1  -7   4       24.70       21.20      1.17 o
   0  -7   4        3.70        0.71      0.57 o
   1  -7   4      117.48      124.40      5.42 o
   2  -7   4        4.64        4.44      0.92 o
   3  -7   4       20.53       19.49      1.86 o
   4  -7   4       42.56       43.84      3.09 o
  -5  -6   4        0.82        1.84      0.63 o
  -4  -6   4       15.23       10.90      0.93 o
  -3  -6   4       20.60       22.88      1.23 o
  -2  -6   4        5.56       10.39      1.27 o
  -1  -6   4       24.87       21.63      1.07 o
   0  -6   4      104.09      105.93      2.01 o
   1  -6   4      107.04      101.25      2.02 o
   2  -6   4        8.12        7.87      0.86 o
   3  -6   4       55.88       56.54      2.44 o
   4  -6   4       42.71       41.55      2.06 o
   5  -6   4       14.12       15.81      2.63 o
  -5  -5   4        0.00        0.81      0.55 o
  -4  -5   4       17.86       16.25      1.03 o
  -3  -5   4       21.45       19.62      1.40 o
  -2  -5   4       20.53       22.99      0.87 o
  -1  -5   4       48.98       53.87      1.31 o
   0  -5   4      259.53      249.65      3.29 o
   1  -5   4        0.36       -0.30      0.30 o
   2  -5   4      156.29      156.66      3.63 o
   3  -5   4      104.16      108.79      2.60 o
   4  -5   4        4.58        3.73      0.89 o
   5  -5   4       34.17       36.69      2.74 o
  -5  -4   4        8.27        7.62      0.66 o
  -4  -4   4        0.37        0.27      0.39 o
  -3  -4   4        1.99        0.71      0.41 o
  -2  -4   4       71.03       72.66      1.71 o
  -1  -4   4       94.43      100.00      1.44 o
   0  -4   4       20.72       21.90      0.67 o
   1  -4   4      195.12      203.51      2.75 o
   2  -4   4      178.67      174.95      2.90 o
   3  -4   4        0.06        0.30      0.48 o
   4  -4   4       78.04       78.57      2.46 o
   5  -4   4       16.11       16.02      1.29 o
  -5  -3   4       11.01       11.90      0.68 o
  -4  -3   4        6.81        7.70      0.50 o
  -3  -3   4       35.19       34.26      0.83 o
  -2  -3   4       24.63       26.98      0.71 o
  -1  -3   4      208.75      210.30      2.57 o
   0  -3   4      155.74      154.32      1.95 o
   1  -3   4      405.82      396.86      4.31 o
   2  -3   4       72.00       75.82      1.24 o
   3  -3   4       40.80       42.23      1.12 o
   4  -3   4       86.51       85.06      2.42 o
   5  -3   4       19.42       19.08      1.25 o
   6  -3   4        0.97        0.31      0.79 o
  -6  -2   4        0.47        0.44      0.67 o
  -5  -2   4       18.46       14.89      0.91 o
  -4  -2   4       28.29       27.96      0.81 o
  -3  -2   4       21.14       25.11      0.67 o
  -2  -2   4       10.97       11.92      0.49 o
  -1  -2   4       37.49       39.70      0.67 o
   0  -2   4      259.13      238.85      2.40 o
   1  -2   4       15.91       17.89      0.46 o
   2  -2   4       43.20       45.33      0.80 o
   3  -2   4      113.89      121.02      1.80 o
   4  -2   4       10.88       12.06      1.17 o
   5  -2   4        4.23        2.39      0.65 o
   6  -2   4       17.67       18.51      1.21 o
  -6  -1   4        0.98        0.95      0.70 o
  -5  -1   4        1.01        1.68      0.44 o
  -4  -1   4       52.44       50.72      1.11 o
  -3  -1   4       35.23       29.71      0.70 o
  -2  -1   4      141.09      151.25      1.88 o
  -1  -1   4       32.07       32.29      0.54 o
   0  -1   4       55.07       56.56      0.70 o
   1  -1   4      401.47      376.21      4.27 o
   2  -1   4      250.48      243.66      2.53 o
   3  -1   4       27.40       30.24      0.79 o
   4  -1   4       10.09        8.78      0.55 o
   5  -1   4      115.30      105.10      2.25 o
   6  -1   4        6.79        9.24      0.86 o
  -6   0   4        1.83        1.63      0.60 o
  -5   0   4       17.49       14.19      0.96 o
  -4   0   4       64.89       77.27      1.49 o
  -3   0   4       68.30       72.90      1.11 o
  -2   0   4      719.63      743.31      8.54 o
  -1   0   4      499.41      485.75      4.62 o
   0   0   4       38.05       31.69      0.47 o
   1   0   4     2342.33     2245.00     26.24 o
   2   0   4        0.11        0.00      0.14 o
   3   0   4       62.82       66.96      1.02 o
   4   0   4      150.63      140.71      2.02 o
   5   0   4        3.95        5.28      0.46 o
   6   0   4        9.20        7.60      0.71 o
  -6   1   4        7.54        7.03      0.85 o
  -5   1   4        9.71        7.04      0.74 o
  -4   1   4       12.14       12.89      0.74 o
  -3   1   4        2.62        2.34      0.32 o
  -2   1   4       11.29       11.25      0.51 o
  -1   1   4       51.21       43.62      1.05 o
   0   1   4        5.90        8.37      0.24 o
   1   1   4      101.09      109.49      1.08 o
   2   1   4       81.48       84.12      1.01 o
   3   1   4       95.38       93.23      1.28 o
   4   1   4        3.09        4.20      0.29 o
   5   1   4       41.68       49.31      1.04 o
   6   1   4        2.89        0.94      0.49 o
  -6   2   4        1.06        2.88      0.93 o
  -5   2   4       19.94       21.85      2.32 o
  -4   2   4       51.42       52.08      1.53 o
  -3   2   4       49.21       55.33      1.06 o
  -2   2   4       92.56       95.50      1.32 o
  -1   2   4      173.67      197.12      2.40 o
   0   2   4      892.56      940.60      7.55 o
   1   2   4      136.49      124.45      1.30 o
   2   2   4      146.97      177.48      1.99 o
   3   2   4       42.58       37.30      0.70 o
   4   2   4        3.67        4.20      0.33 o
   5   2   4       31.80       34.74      1.19 o
   6   2   4        0.85        0.01      0.32 o
  -5   3   4        0.16        0.00      0.71 o
  -4   3   4       11.05       10.20      0.90 o
  -3   3   4     1306.02     1287.13     14.84 o
  -2   3   4      127.13      127.45      1.60 o
  -1   3   4        0.33        0.10      0.18 o
   0   3   4     2876.33     2994.40     28.24 o
   1   3   4       53.88       57.85      0.80 o
   2   3   4       11.18       11.44      0.47 o
   3   3   4      174.92      184.85      2.22 o
   4   3   4       30.35       31.61      1.17 o
   5   3   4       19.67       22.35      0.91 o
  -5   4   4       17.43       21.36      1.39 o
  -4   4   4      130.94      133.87      3.37 o
  -3   4   4      122.73      122.53      2.65 o
  -2   4   4      323.06      328.62      4.29 o
  -1   4   4      769.53      788.43      8.03 o
   0   4   4      347.83      368.47      3.76 o
   1   4   4       13.61       12.16      0.42 o
   2   4   4      648.54      633.06      6.55 o
   3   4   4      185.82      202.77      2.50 o
   4   4   4      285.10      287.51      3.35 o
   5   4   4       49.74       45.66      1.34 o
   6   4   4       26.12       34.91      5.29 o
  -5   5   4       22.71       26.53      1.64 o
  -4   5   4        1.14        1.12      0.69 o
  -3   5   4        6.01        6.07      0.83 o
  -2   5   4      427.62      432.05      4.84 o
  -1   5   4      111.19      109.99      2.50 o
   0   5   4       32.04       36.30      0.86 o
   1   5   4      469.83      451.56      6.80 o
   2   5   4        7.66        9.24      0.45 o
   3   5   4        6.61        6.75      0.81 o
   4   5   4      163.97      165.85      2.38 o
   5   5   4        3.03        2.27      0.41 o
   6   5   4       10.52       12.68      2.22 o
  -5   6   4        0.34        0.60      0.86 o
  -4   6   4       26.82       31.04      1.73 o
  -3   6   4       78.03       80.07      2.59 o
  -2   6   4       28.52       30.27      1.61 o
  -1   6   4      260.49      263.66      3.75 o
   0   6   4      241.63      246.43      3.45 o
   1   6   4       44.70       54.42      1.10 o
   2   6   4       40.65       41.26      0.90 o
   3   6   4      132.97      135.16      2.22 o
   4   6   4       26.66       24.87      0.82 o
   5   6   4        9.95       10.38      0.58 o
   6   6   4        7.81        9.02      1.07 o
  -4   7   4       41.64       37.69      2.03 o
  -3   7   4       12.53       13.53      1.27 o
  -2   7   4       13.76       11.62      0.95 o
  -1   7   4      512.70      497.27      6.50 o
   0   7   4       60.17       54.95      1.55 o
   1   7   4       14.80       13.66      0.78 o
   2   7   4      187.58      178.44      3.24 o
   3   7   4       52.95       51.68      1.45 o
   4   7   4        0.00       -0.40      0.40 o
   5   7   4       18.91       19.28      1.48 o
  -4   8   4        5.32        7.04      1.47 o
  -3   8   4       10.97       13.59      1.67 o
  -2   8   4       92.79       95.84      2.97 o
  -1   8   4        1.51        0.98      0.82 o
   0   8   4       68.05       67.57      2.03 o
   1   8   4      143.47      130.44      2.88 o
   2   8   4        0.23        0.36      0.53 o
   3   8   4       13.96       12.44      1.12 o
   4   8   4        3.18        3.21      0.70 o
   5   8   4       33.53       33.81      1.41 o
  -3   9   4       36.80       39.48      3.74 o
  -2   9   4        2.30        1.88      1.10 o
  -1   9   4        7.23        8.31      2.28 o
   0   9   4      155.22      149.46      3.43 o
   1   9   4        4.86        5.67      1.02 o
   2   9   4        0.92        0.35      0.65 o
   3   9   4       18.14       19.04      1.25 o
   4   9   4        8.74       12.66      1.06 o
  -2  10   4        0.18        0.07      1.48 o
  -1  10   4       10.59       15.14      2.71 o
   0  10   4        1.29        2.80      1.59 o
   1  10   4        6.96        6.44      1.13 o
   2  10   4        3.29        4.97      0.95 o
   3  10   4        0.93        1.98      0.79 o
   4  10   4        1.34        1.72      0.86 o
  -1  11   4        1.26        1.09      1.73 o
   0  11   4        4.95        5.57      2.10 o
   1  11   4       12.80       11.77      2.42 o
   2  11   4        3.57        5.02      1.06 o
   3  11   4        0.12       -0.61      0.75 o
  -1 -10   5        1.34        0.45      1.71 o
   0 -10   5        0.29        0.28      1.65 o
  -3  -9   5        0.01       -0.79      0.79 o
  -2  -9   5        0.54       -0.37      0.82 o
  -1  -9   5        2.01        4.05      2.05 o
   0  -9   5        4.81        7.03      2.14 o
   1  -9   5        5.61        6.32      2.05 o
   2  -9   5        0.73        2.84      1.88 o
  -3  -8   5        0.38        0.14      0.72 o
  -2  -8   5        0.58        0.07      0.76 o
  -1  -8   5       11.85       12.83      1.30 o
   0  -8   5        0.41       -0.70      0.70 o
   1  -8   5        4.75        2.84      1.18 o
   2  -8   5        0.35       -0.98      0.98 o
   3  -8   5        0.66        0.09      1.48 o
  -4  -7   5        1.82        1.89      0.73 o
  -3  -7   5        0.31        0.00      0.88 o
  -2  -7   5        3.71        3.85      1.02 o
  -1  -7   5        6.63        5.69      0.98 o
   0  -7   5        5.11        4.65      0.80 o
   1  -7   5       19.43       18.53      1.97 o
   2  -7   5        0.68        1.75      0.97 o
   3  -7   5        3.36        3.32      1.19 o
   4  -7   5        5.03        6.50      1.66 o
  -5  -6   5        0.27       -0.42      0.61 o
  -4  -6   5        2.84        2.92      0.72 o
  -3  -6   5        2.05        4.09      0.75 o
  -2  -6   5        0.23       -0.43      0.56 o
  -1  -6   5        0.07       -0.54      0.54 o
   0  -6   5       31.74       34.09      1.38 o
   1  -6   5       34.05       25.92      1.04 o
   2  -6   5       11.50       13.22      1.01 o
   3  -6   5        7.68        8.94      1.12 o
   4  -6   5        8.75        8.34      2.82 o
  -5  -5   5        0.06       -0.52      0.52 o
  -4  -5   5        8.35       10.46      0.91 o
  -3  -5   5       27.69       30.68      1.58 o
  -2  -5   5       24.86       27.29      2.65 o
  -1  -5   5       26.58       18.40      1.42 o
   0  -5   5      167.04      178.47      2.61 o
   1  -5   5        3.90        5.14      0.56 o
   2  -5   5       30.65       30.47      1.30 o
   3  -5   5       16.14       17.32      1.30 o
   4  -5   5        9.30        7.39      1.40 o
   5  -5   5        3.08        5.53      1.06 o
  -5  -4   5        0.08       -0.49      0.49 o
  -4  -4   5       21.92       23.34      1.80 o
  -3  -4   5        0.92        0.87      0.43 o
  -2  -4   5      102.97      102.36      2.96 o
  -1  -4   5      112.41      106.48      1.67 o
   0  -4   5        5.39        4.67      0.44 o
   1  -4   5      158.92      159.82      2.53 o
   2  -4   5      328.14      312.14      4.35 o
   3  -4   5        0.77        0.29      0.48 o
   4  -4   5        1.05        0.92      0.95 o
   5  -4   5       77.32       80.85      2.70 o
  -5  -3   5        4.32        4.96      0.65 o
  -4  -3   5       10.27       10.85      0.70 o
  -3  -3   5      127.36      141.03      2.38 o
  -2  -3   5      114.21      114.45      1.77 o
  -1  -3   5       32.24       30.41      1.07 o
   0  -3   5      301.28      288.33      3.85 o
   1  -3   5      401.41      399.76      4.72 o
   2  -3   5       82.17       75.70      1.29 o
   3  -3   5       29.46       29.46      1.05 o
   4  -3   5      126.29      117.84      3.03 o
   5  -3   5        2.04        2.36      0.77 o
   6  -3   5        6.22        5.85      0.97 o
  -5  -2   5        9.92       10.59      0.95 o
  -4  -2   5       17.75       19.82      0.77 o
  -3  -2   5      177.85      177.88      2.28 o
  -2  -2   5        0.76        1.33      0.21 o
  -1  -2   5      477.23      493.41      7.67 o
   0  -2   5       67.92       70.75      1.07 o
   1  -2   5       51.52       57.36      0.99 o
   2  -2   5      198.07      212.13      2.53 o
   3  -2   5      347.67      335.42      4.22 o
   4  -2   5        0.47       -0.15      0.42 o
   5  -2   5       12.52       10.61      0.93 o
   6  -2   5       36.25       39.26      1.72 o
  -6  -1   5        8.95        7.98      1.58 o
  -5  -1   5        0.79        1.52      0.51 o
  -4  -1   5        0.36        0.22      0.33 o
  -3  -1   5        9.49        6.68      0.38 o
  -2  -1   5        0.42       -0.18      0.19 o
  -1  -1   5      348.00      332.67      3.34 o
   0  -1   5      801.13      811.06      7.65 o
   1  -1   5      803.17      821.60      7.37 o
   2  -1   5      489.47      520.42      5.08 o
   3  -1   5      384.15      376.39      4.74 o
   4  -1   5        2.51        3.06      0.44 o
   5  -1   5       10.44       11.40      1.41 o
   6  -1   5       12.64       11.58      0.98 o
  -6   0   5       20.18       19.24      1.14 o
  -5   0   5       74.26       72.82      2.05 o
  -4   0   5        0.88        0.66      0.37 o
  -3   0   5       80.73       86.90      1.32 o
  -2   0   5      280.03      299.25      3.48 o
  -1   0   5       40.76       42.25      0.98 o
   0   0   5        3.54        3.41      0.21 o
   1   0   5      183.34      186.21      2.02 o
   2   0   5       71.46       72.13      1.01 o
   3   0   5       14.61       15.83      0.49 o
   4   0   5      102.14      105.26      1.89 o
   5   0   5       73.94       83.32      1.86 o
   6   0   5        0.32        0.86      0.51 o
  -6   1   5        8.84        9.18      1.14 o
  -5   1   5        0.17       -0.47      0.47 o
  -4   1   5        0.05       -0.30      0.41 o
  -3   1   5      234.10      241.28      3.00 o
  -2   1   5       19.75       20.72      0.54 o
  -1   1   5        1.05        0.51      0.17 o
   0   1   5     1996.19     2041.84     16.09 o
   1   1   5      876.55      890.38      8.48 o
   2   1   5      392.52      427.85      4.52 o
   3   1   5      371.38      368.69      3.95 o
   4   1   5      480.31      498.48      5.69 o
   5   1   5       50.22       43.25      1.05 o
   6   1   5       35.68       33.88      1.06 o
  -5   2   5       14.73       13.98      1.06 o
  -4   2   5      544.95      542.55      9.59 o
  -3   2   5        1.93        1.72      0.34 o
  -2   2   5      214.88      232.84      2.88 o
  -1   2   5     3422.13     3686.11     35.50 o
   0   2   5      239.83      246.44      2.21 o
   1   2   5        2.75        3.68      0.27 o
   2   2   5      480.81      470.14      4.62 o
   3   2   5      340.04      324.34      3.76 o
   4   2   5        2.39        3.01      0.28 o
   5   2   5       92.52       91.90      1.51 o
   6   2   5       15.15       16.39      0.84 o
  -5   3   5        2.00        2.34      0.84 o
  -4   3   5        0.07        0.25      0.53 o
  -3   3   5      126.04      120.68      2.27 o
  -2   3   5      135.15      144.92      1.79 o
  -1   3   5      119.97      148.29      1.77 o
   0   3   5      397.08      459.32      4.53 o
   1   3   5       87.98       85.20      1.16 o
   2   3   5     1257.06     1289.01     12.91 o
   3   3   5      182.92      195.59      2.42 o
   4   3   5       12.58        9.94      0.43 o
   5   3   5      212.48      216.80      3.20 o
   6   3   5       21.22       21.28      0.72 o
  -5   4   5        1.96        1.97      0.78 o
  -4   4   5       44.01       44.74      2.26 o
  -3   4   5      210.59      213.79      3.90 o
  -2   4   5       14.31       12.59      0.53 o
  -1   4   5      195.83      198.16      2.62 o
   0   4   5      268.71      326.48      3.62 o
   1   4   5        4.17        2.80      0.26 o
   2   4   5      118.79      132.62      2.03 o
   3   4   5       64.89       66.39      1.19 o
   4   4   5       11.79       10.96      0.50 o
   5   4   5       17.61       16.28      0.91 o
   6   4   5       13.84       10.29      1.00 o
  -5   5   5       26.12       30.47      1.78 o
  -4   5   5        0.98        0.57      0.66 o
  -3   5   5        1.33        1.17      0.62 o
  -2   5   5      109.87      105.81      1.83 o
  -1   5   5        2.80        2.55      0.37 o
   0   5   5       17.13       13.35      0.55 o
   1   5   5      179.77      174.97      2.17 o
   2   5   5       31.69       33.84      0.76 o
   3   5   5      251.28      255.31      2.95 o
   4   5   5       95.52       98.19      1.65 o
   5   5   5        3.94        4.05      0.78 o
   6   5   5       39.12       38.66      9.00 o
  -5   6   5        0.92        1.35      0.92 o
  -4   6   5       31.06       38.46      1.95 o
  -3   6   5       51.58       51.87      2.06 o
  -2   6   5       72.10       69.61      1.95 o
  -1   6   5        5.57        4.89      0.52 o
   0   6   5      220.12      222.72      3.02 o
   1   6   5       14.44       18.36      0.71 o
   2   6   5        5.11        3.12      0.35 o
   3   6   5        5.59        6.34      0.50 o
   4   6   5        2.70        2.81      0.41 o
   5   6   5        5.04        5.61      0.53 o
   6   6   5        1.71        1.26      0.43 o
  -4   7   5        6.49        4.62      1.06 o
  -3   7   5        2.32        4.01      0.91 o
  -2   7   5        0.09        0.89      0.58 o
  -1   7   5       38.21       37.46      1.23 o
   0   7   5       16.07       13.81      0.85 o
   1   7   5        7.14        7.26      0.64 o
   2   7   5        3.53        3.84      0.51 o
   3   7   5        5.28        5.58      0.62 o
   4   7   5       26.04       26.58      1.05 o
   5   7   5        8.29        8.57      0.78 o
  -4   8   5        2.57        3.82      1.34 o
  -3   8   5        1.41        2.17      1.08 o
  -2   8   5       20.80       23.24      1.54 o
  -1   8   5        0.36        0.28      0.78 o
   0   8   5        2.51        1.75      0.62 o
   1   8   5        1.11        3.89      0.68 o
   2   8   5       20.79       16.65      1.82 o
   3   8   5        0.90        0.75      0.57 o
   4   8   5        0.19        0.11      0.57 o
   5   8   5        4.35        3.40      0.69 o
  -3   9   5       20.52       18.15      2.72 o
  -2   9   5       21.45       17.91      2.52 o
  -1   9   5        3.00        4.19      1.74 o
   0   9   5       10.35       10.47      1.13 o
   1   9   5       52.89       54.93      2.21 o
   2   9   5        0.02       -0.56      0.56 o
   3   9   5        0.71        0.62      0.64 o
   4   9   5       15.55       15.71      1.14 o
  -2  10   5        4.12        5.31      1.96 o
  -1  10   5       12.35        7.88      1.49 o
   0  10   5       12.83       14.75      1.92 o
   1  10   5        0.77        1.27      0.83 o
   2  10   5        3.38        2.91      0.85 o
   3  10   5       11.05       11.16      1.35 o
   4  10   5        0.31        0.61      0.72 o
  -1  11   5       14.56       15.82      2.96 o
   0  11   5        0.79       -0.34      1.51 o
   1  11   5        5.86        2.46      1.76 o
   2  11   5       10.26       11.47      1.27 o
   3  11   5        0.40        1.28      0.88 o
  -2  -9   6        1.98        2.24      0.99 o
  -1  -9   6        6.53        6.14      2.00 o
   0  -9   6        0.01       -0.87      1.32 o
   1  -9   6        2.99        2.18      1.98 o
   2  -9   6       17.94       18.78      2.99 o
  -3  -8   6        0.30        1.19      0.83 o
  -2  -8   6       10.36       11.77      1.31 o
  -1  -8   6        1.34        1.74      0.91 o
   0  -8   6        0.30        2.52      1.68 o
   1  -8   6       22.91       25.88      4.21 o
   2  -8   6        6.93        7.90      1.54 o
   3  -8   6        4.66        2.83      1.81 o
  -4  -7   6        0.41       -0.22      0.91 o
  -3  -7   6        0.46        0.48      0.72 o
  -2  -7   6        2.14        0.78      0.77 o
  -1  -7   6        0.88        1.33      0.76 o
   0  -7   6       32.87       36.69      1.63 o
   1  -7   6        0.75        0.82      0.96 o
   2  -7   6        2.09        2.01      1.02 o
   3  -7   6       29.94       32.13      3.29 o
   4  -7   6        6.97        6.49      2.00 o
  -4  -6   6        2.26        0.49      0.66 o
  -3  -6   6        1.68        1.36      0.73 o
  -2  -6   6        7.77        8.95      1.01 o
  -1  -6   6       74.38       69.21      2.05 o
   0  -6   6        1.89        3.05      0.69 o
   1  -6   6       11.23       10.37      1.08 o
   2  -6   6       47.61       54.75      1.90 o
   3  -6   6       20.91       19.15      1.46 o
   4  -6   6        0.42        0.83      0.84 o
  -5  -5   6        0.48        0.20      0.61 o
  -4  -5   6        0.44        0.79      0.60 o
  -3  -5   6        3.36        3.07      0.68 o
  -2  -5   6        1.50        1.41      0.68 o
  -1  -5   6        0.09        1.10      0.53 o
   0  -5   6       11.88       12.04      0.71 o
   1  -5   6       14.44       13.24      0.78 o
   2  -5   6       13.93       12.23      0.92 o
   3  -5   6        1.05        0.79      0.66 o
   4  -5   6       19.24       20.10      1.52 o
   5  -5   6       10.31       12.88      1.37 o
  -5  -4   6        1.47        0.87      0.60 o
  -4  -4   6        2.06        3.05      0.67 o
  -3  -4   6        8.30        6.73      0.70 o
  -2  -4   6        7.11        5.86      0.74 o
  -1  -4   6       18.97       23.35      0.78 o
   0  -4   6       18.92       18.80      0.73 o
   1  -4   6      114.53      120.36      2.12 o
   2  -4   6       63.06       60.89      1.77 o
   3  -4   6       38.20       41.07      1.50 o
   4  -4   6       15.29       16.21      1.44 o
   5  -4   6        0.20        0.70      0.76 o
  -5  -3   6       20.53       24.29      1.22 o
  -4  -3   6       59.39       55.15      1.81 o
  -3  -3   6        0.63        0.04      0.53 o
  -2  -3   6       11.10       10.30      0.55 o
  -1  -3   6       12.93       14.46      0.58 o
   0  -3   6      300.34      302.61      3.75 o
   1  -3   6       44.25       37.41      0.95 o
   2  -3   6        5.46        3.79      0.42 o
   3  -3   6      107.23      109.71      2.46 o
   4  -3   6        2.46        2.88      0.67 o
   5  -3   6        0.92        0.42      0.68 o
  -5  -2   6        0.28       -0.48      0.48 o
  -4  -2   6        4.35        6.35      0.63 o
  -3  -2   6       10.73       16.28      0.75 o
  -2  -2   6        0.23        0.08      0.24 o
  -1  -2   6      187.96      203.80      2.59 o
   0  -2   6      931.77      913.02     11.39 o
   1  -2   6        2.66       -0.26      0.26 o
   2  -2   6      373.84      394.98      4.35 o
   3  -2   6      373.14      383.09      6.08 o
   4  -2   6        1.50        0.84      0.58 o
   5  -2   6       16.03       16.51      1.36 o
   6  -2   6        2.97        2.87      0.87 o
  -5  -1   6       15.24       15.01      1.03 o
  -4  -1   6       66.34       70.92      1.75 o
  -3  -1   6        6.61        5.86      0.49 o
  -2  -1   6      127.94      146.51      2.12 o
  -1  -1   6      272.16      272.96      3.35 o
   0  -1   6       15.21       16.36      0.53 o
   1  -1   6       38.65       34.94      0.74 o
   2  -1   6      279.94      282.21      3.17 o
   3  -1   6       30.35       24.45      0.76 o
   4  -1   6       13.32       11.97      0.78 o
   5  -1   6       14.58       13.00      0.95 o
   6  -1   6       16.85       20.69      1.82 o
  -5   0   6       75.48       81.94      2.31 o
  -4   0   6        5.15        3.85      0.55 o
  -3   0   6        0.89        0.75      0.30 o
  -2   0   6      588.83      625.72      6.44 o
  -1   0   6      173.22      177.24      2.24 o
   0   0   6      126.07      134.65      1.82 o
   1   0   6      953.48      979.28     10.04 o
   2   0   6      553.97      523.85      5.10 o
   3   0   6      129.71      127.57      1.80 o
   4   0   6      211.73      214.77      3.30 o
   5   0   6        0.49        0.02      0.41 o
   6   0   6        2.23        2.67      0.64 o
  -5   1   6        3.07        3.09      0.69 o
  -4   1   6        6.94        6.38      0.68 o
  -3   1   6      177.70      186.24      2.96 o
  -2   1   6        5.45        3.35      0.30 o
  -1   1   6        8.75       10.66      0.44 o
   0   1   6       64.13       59.12      0.93 o
   1   1   6     1326.91     1430.82     14.03 o
   2   1   6      241.21      281.44      2.97 o
   3   1   6       28.61       32.42      0.70 o
   4   1   6      271.66      273.11      3.71 o
   5   1   6       14.72       17.34      0.79 o
   6   1   6        0.04        0.41      0.46 o
  -5   2   6        1.04        0.51      0.62 o
  -4   2   6      105.55      112.91      2.89 o
  -3   2   6      128.68      119.77      2.21 o
  -2   2   6       41.16       43.57      0.87 o
  -1   2   6      356.78      378.73      4.11 o
   0   2   6        0.08        0.08      0.18 o
   1   2   6      499.86      552.70      8.72 o
   2   2   6      491.85      542.51      5.36 o
   3   2   6      251.98      245.12      2.79 o
   4   2   6      176.12      164.47      2.38 o
   5   2   6      134.31      133.52      2.09 o
   6   2   6        0.32        0.39      0.49 o
  -5   3   6       11.61       12.21      1.14 o
  -4   3   6        5.22        4.71      0.91 o
  -3   3   6       16.66       18.92      0.96 o
  -2   3   6       37.99       42.54      0.94 o
  -1   3   6      137.97      122.28      1.66 o
   0   3   6        1.98        0.85      0.23 o
   1   3   6      379.34      406.95      4.83 o
   2   3   6      301.16      306.69      5.16 o
   3   3   6      159.01      173.97      2.09 o
   4   3   6      218.94      230.80      3.46 o
   5   3   6       39.45       43.51      0.98 o
   6   3   6        5.05        2.54      0.52 o
  -5   4   6        1.92        1.92      1.24 o
  -4   4   6        8.67        9.27      1.35 o
  -3   4   6       64.29       69.72      3.03 o
  -2   4   6       65.60       67.50      1.65 o
  -1   4   6       74.68       73.01      1.42 o
   0   4   6      154.60      156.71      2.19 o
   1   4   6      377.54      363.58      3.93 o
   2   4   6      122.93      124.78      1.80 o
   3   4   6       27.96       33.72      0.71 o
   4   4   6       48.72       49.62      1.05 o
   5   4   6       19.52       21.74      0.69 o
   6   4   6       35.86       36.79      2.23 o
  -5   5   6       20.98       21.29      1.89 o
  -4   5   6        4.05        3.66      0.92 o
  -3   5   6       33.71       33.06      1.60 o
  -2   5   6       98.39      101.11      2.77 o
  -1   5   6       50.17       50.08      1.12 o
   0   5   6      224.15      214.57      3.07 o
   1   5   6      252.81      271.26      3.15 o
   2   5   6       14.17       16.06      0.59 o
   3   5   6      194.79      193.13      2.60 o
   4   5   6        7.37        6.47      0.46 o
   5   5   6        6.03        5.40      0.43 o
   6   5   6       13.43       12.40      0.82 o
  -4   6   6       45.30       52.53      2.32 o
  -3   6   6        5.79        7.44      1.00 o
  -2   6   6       53.69       53.37      1.73 o
  -1   6   6      133.56      140.45      2.41 o
   0   6   6        0.49        0.78      0.34 o
   1   6   6        4.46        5.14      0.40 o
   2   6   6      244.94      265.65      4.76 o
   3   6   6       14.38       13.57      0.74 o
   4   6   6        6.49        7.13      0.62 o
   5   6   6       22.21       20.80      0.85 o
   6   6   6        1.94        1.45      0.50 o
  -4   7   6        2.54        3.69      1.07 o
  -3   7   6        0.62        1.89      0.86 o
  -2   7   6       30.80       30.28      1.67 o
  -1   7   6       22.79       19.35      0.92 o
   0   7   6       64.98       60.84      1.46 o
   1   7   6       71.67       70.94      1.91 o
   2   7   6       56.41       57.22      1.41 o
   3   7   6       27.20       23.74      1.58 o
   4   7   6       41.67       38.43      1.94 o
   5   7   6        0.69        0.07      0.47 o
  -4   8   6        3.16        4.35      1.35 o
  -3   8   6        0.20        1.82      1.66 o
  -2   8   6        1.50        1.18      0.77 o
  -1   8   6        1.93        2.52      1.36 o
   0   8   6       35.58       41.87      1.60 o
   1   8   6        0.36        0.05      0.51 o
   2   8   6        5.56        6.46      0.88 o
   3   8   6       20.07       20.33      1.19 o
   4   8   6        6.86        8.08      0.85 o
   5   8   6        0.20       -0.23      0.56 o
  -3   9   6        0.06       -0.60      1.42 o
  -2   9   6        3.60        8.35      2.06 o
  -1   9   6       18.47       20.17      1.86 o
   0   9   6        3.35        2.14      0.81 o
   1   9   6        9.93        6.92      1.03 o
   2   9   6        8.50        7.96      0.95 o
   3   9   6       10.02        9.58      0.99 o
   4   9   6        0.74        0.54      0.67 o
  -2  10   6        0.20        0.55      1.57 o
  -1  10   6        2.43        2.73      1.21 o
   0  10   6        2.36        2.25      1.58 o
   1  10   6        2.88        2.16      0.94 o
   2  10   6        4.02        3.36      0.86 o
   3  10   6        2.18        1.79      0.76 o
   4  10   6        0.04       -0.40      0.67 o
  -1  11   6        6.70        8.78      2.44 o
   0  11   6        2.42       -1.33      1.45 o
   1  11   6        1.30        0.97      1.58 o
   2  11   6        1.13        3.01      0.98 o
   3  11   6        1.62        1.12      0.85 o
  -1  -9   7        5.77        6.08      2.19 o
   0  -9   7        0.28       -0.47      1.59 o
   1  -9   7        0.01        0.05      1.79 o
  -3  -8   7        0.56       -0.28      0.81 o
  -2  -8   7        4.47        7.74      1.21 o
  -1  -8   7        5.32        6.45      1.26 o
   0  -8   7        1.47        1.53      1.56 o
   1  -8   7       10.25        9.98      1.57 o
   2  -8   7        6.23        4.81      1.99 o
   3  -8   7        0.29       -0.26      1.52 o
  -3  -7   7        3.06        3.20      0.93 o
  -2  -7   7        1.22        1.40      0.84 o
  -1  -7   7        0.22       -0.67      0.93 o
   0  -7   7       35.98       40.50      1.98 o
   1  -7   7        3.15        3.22      1.14 o
   2  -7   7        0.25        0.29      0.95 o
   3  -7   7       18.85       23.10      2.95 o
  -4  -6   7        1.87        1.45      0.79 o
  -3  -6   7        7.45        6.91      1.01 o
  -2  -6   7        0.16        0.17      0.66 o
  -1  -6   7       16.07       19.05      1.46 o
   0  -6   7       73.78       74.83      2.24 o
   1  -6   7        8.06        7.17      1.23 o
   2  -6   7       36.96       37.65      2.14 o
   3  -6   7       53.00       58.71      4.07 o
   4  -6   7        0.00       -0.77      0.77 o
  -4  -5   7        0.01        0.07      0.61 o
  -3  -5   7        0.15       -0.56      0.56 o
  -2  -5   7       17.03       15.23      1.20 o
  -1  -5   7       77.62       91.09      2.48 o
   0  -5   7        4.92        4.23      0.98 o
   1  -5   7       85.91       89.92      2.12 o
   2  -5   7       41.21       43.09      1.62 o
   3  -5   7        0.59       -0.08      0.67 o
   4  -5   7       44.12       49.50      2.22 o
   5  -5   7        5.17        4.71      1.13 o
  -5  -4   7        0.72        0.66      0.63 o
  -4  -4   7        1.25        0.43      0.61 o
  -3  -4   7        1.85        1.77      0.69 o
  -2  -4   7       58.28       64.95      2.13 o
  -1  -4   7       44.28       35.82      1.27 o
   0  -4   7       47.51       51.60      1.23 o
   1  -4   7      329.80      335.00      4.63 o
   2  -4   7       63.00       55.64      1.75 o
   3  -4   7       40.71       40.25      1.75 o
   4  -4   7       84.13       92.51      2.89 o
   5  -4   7        5.33        6.48      1.05 o
  -5  -3   7        1.97        1.78      0.84 o
  -4  -3   7        5.36        6.95      0.82 o
  -3  -3   7        0.78        0.12      0.52 o
  -2  -3   7        0.78        1.50      0.43 o
  -1  -3   7       20.50       16.73      0.64 o
   0  -3   7      169.75      173.48      2.81 o
   1  -3   7       15.16       15.76      0.80 o
   2  -3   7       82.56       87.84      2.40 o
   3  -3   7       45.44       48.61      1.58 o
   4  -3   7        7.48        8.74      1.34 o
   5  -3   7       15.01       13.83      1.41 o
  -5  -2   7        0.56       -0.53      0.55 o
  -4  -2   7       27.00       27.70      1.31 o
  -3  -2   7       14.88       16.17      0.88 o
  -2  -2   7       14.05       11.91      0.74 o
  -1  -2   7      232.25      244.77      3.09 o
   0  -2   7      130.79      141.43      2.06 o
   1  -2   7      135.13      138.08      2.06 o
   2  -2   7      563.15      539.77      5.81 o
   3  -2   7       46.45       47.10      1.33 o
   4  -2   7       11.48       12.78      1.00 o
   5  -2   7      107.54      109.32      3.02 o
   6  -2   7        1.45        1.88      0.76 o
  -5  -1   7        4.09        4.61      0.79 o
  -4  -1   7        4.05        4.95      0.70 o
  -3  -1   7      154.35      154.17      3.29 o
  -2  -1   7       70.41       76.50      1.35 o
  -1  -1   7        0.20       -0.09      0.20 o
   0  -1   7        4.97        6.17      0.42 o
   1  -1   7     1011.06     1031.19     10.34 o
   2  -1   7       26.37       25.75      0.73 o
   3  -1   7        0.00       -0.37      0.37 o
   4  -1   7       98.77       97.57      3.37 o
   5  -1   7        1.35        1.16      0.56 o
   6  -1   7       16.99       13.00      1.28 o
  -5   0   7        4.40        4.10      0.74 o
  -4   0   7       29.51       24.54      1.23 o
  -3   0   7        1.79        1.33      0.39 o
  -2   0   7       45.97       50.50      0.96 o
  -1   0   7      120.56      120.21      2.47 o
   0   0   7      251.02      289.50      3.26 o
   1   0   7      201.13      244.40      2.82 o
   2   0   7      151.74      165.27      2.36 o
   3   0   7      543.92      544.23      7.25 o
   4   0   7      116.64      119.84      2.47 o
   5   0   7       21.10       17.53      1.03 o
   6   0   7       15.78       15.30      1.07 o
  -5   1   7       14.61       13.33      1.08 o
  -4   1   7       55.74       59.34      2.31 o
  -3   1   7        0.23       -0.36      0.39 o
  -2   1   7       48.11       53.04      1.00 o
  -1   1   7       14.93       17.04      0.54 o
   0   1   7        6.45        5.89      0.44 o
   1   1   7       62.43       67.44      1.01 o
   2   1   7      134.28      144.90      1.82 o
   3   1   7        1.11        2.11      0.29 o
   4   1   7       13.27       12.57      0.65 o
   5   1   7        1.70        2.30      0.50 o
   6   1   7        0.24       -0.03      0.66 o
  -5   2   7        0.08        0.81      0.76 o
  -4   2   7        8.34        5.79      0.82 o
  -3   2   7      402.15      397.09      7.88 o
  -2   2   7        3.39        3.05      0.34 o
  -1   2   7      250.07      276.34      3.40 o
   0   2   7     1202.18     1246.30     16.02 o
   1   2   7        6.21        8.14      0.38 o
   2   2   7       30.25       43.16      0.79 o
   3   2   7        5.34        4.32      0.33 o
   4   2   7        7.92        8.25      0.79 o
   5   2   7       11.70       12.92      0.76 o
   6   2   7        3.62        3.32      0.56 o
  -5   3   7        4.22        4.31      0.91 o
  -4   3   7        0.80        0.83      0.63 o
  -3   3   7        4.21        4.69      0.78 o
  -2   3   7      120.39      117.56      1.81 o
  -1   3   7       43.67       43.84      0.98 o
   0   3   7       13.59       11.89      0.52 o
   1   3   7       19.40       19.84      0.66 o
   2   3   7      320.77      336.99      3.56 o
   3   3   7       20.26       19.37      0.57 o
   4   3   7      138.12      144.62      2.60 o
   5   3   7        5.06        4.49      0.93 o
   6   3   7       20.30       20.41      1.25 o
  -5   4   7        0.71        0.44      1.22 o
  -4   4   7        6.90        7.33      0.96 o
  -3   4   7       11.96       13.34      2.36 o
  -2   4   7       80.01       85.35      2.14 o
  -1   4   7       45.65       46.09      1.04 o
   0   4   7       17.13       19.49      0.78 o
   1   4   7      202.92      222.62      2.65 o
   2   4   7       86.19       93.93      1.57 o
   3   4   7        1.42        2.69      0.30 o
   4   4   7       49.43       45.19      1.06 o
   5   4   7       37.33       36.97      1.54 o
   6   4   7        3.33        2.18      1.06 o
  -5   5   7        0.08       -0.72      0.72 o
  -4   5   7        1.04        0.34      1.16 o
  -3   5   7        5.43        7.58      1.18 o
  -2   5   7        4.58        3.60      0.61 o
  -1   5   7        0.71        0.02      0.36 o
   0   5   7       28.65       27.08      0.81 o
   1   5   7        2.76        2.72      0.33 o
   2   5   7       64.42       62.56      1.15 o
   3   5   7       95.88      102.41      1.84 o
   4   5   7        3.48        4.75      0.45 o
   5   5   7        6.63        5.47      0.72 o
   6   5   7        0.07       -0.12      0.46 o
  -4   6   7        1.24        0.36      0.82 o
  -3   6   7        2.01        0.65      1.09 o
  -2   6   7        0.49        0.03      0.47 o
  -1   6   7       98.70       97.89      1.93 o
   0   6   7      143.09      140.48      2.21 o
   1   6   7      102.50      100.97      1.60 o
   2   6   7       54.90       57.61      1.98 o
   3   6   7       67.11       69.75      1.69 o
   4   6   7        0.59        1.15      0.45 o
   5   6   7        0.01       -0.14      0.38 o
   6   6   7        1.50        2.26      0.70 o
  -4   7   7        9.06        8.50      1.29 o
  -3   7   7        0.23        0.88      0.80 o
  -2   7   7       80.35       82.25      2.34 o
  -1   7   7        4.44        5.98      0.76 o
   0   7   7        6.42        4.92      0.64 o
   1   7   7      220.47      224.80      4.92 o
   2   7   7        8.82        9.52      0.78 o
   3   7   7        1.81        1.21      0.57 o
   4   7   7       28.94       28.51      1.46 o
   5   7   7       19.48       22.45      1.14 o
  -3   8   7       15.04       14.33      1.75 o
  -2   8   7        8.10        9.04      1.14 o
  -1   8   7        0.90        1.42      0.86 o
   0   8   7       65.83       64.91      2.40 o
   1   8   7       62.08       61.87      2.08 o
   2   8   7        3.85        4.91      0.78 o
   3   8   7        7.59        9.10      0.91 o
   4   8   7       43.66       47.28      1.74 o
   5   8   7        2.15        1.43      0.64 o
  -3   9   7       10.85        8.96      2.22 o
  -2   9   7        1.00        5.10      1.84 o
  -1   9   7       18.61       23.37      1.96 o
   0   9   7       13.33       18.74      1.40 o
   1   9   7        4.80        3.79      0.94 o
   2   9   7        2.19        2.05      0.75 o
   3   9   7       12.19       15.22      1.21 o
   4   9   7        0.13       -0.10      0.66 o
  -2  10   7        3.13        2.11      1.75 o
  -1  10   7        5.84        7.65      1.49 o
   0  10   7        0.08       -0.09      1.39 o
   1  10   7        0.19        0.33      1.12 o
   2  10   7       31.75       32.96      1.76 o
   3  10   7        0.16       -0.58      0.67 o
   4  10   7        2.45        1.75      0.84 o
  -1  11   7        2.78        4.61      2.22 o
   0  11   7        2.69        4.26      1.95 o
   1  11   7        9.77        4.33      1.85 o
   2  11   7        0.17        0.24      0.84 o
   3  11   7        0.24       -0.11      0.76 o
   0  -9   8        1.94        2.86      1.89 o
  -2  -8   8        0.06        1.07      0.94 o
  -1  -8   8        0.93        0.36      1.14 o
   0  -8   8        4.80        4.34      1.97 o
   1  -8   8        0.03       -0.90      1.00 o
   2  -8   8        0.05        0.07      1.57 o
  -3  -7   8        1.25        1.68      0.90 o
  -2  -7   8        0.04        0.90      0.81 o
  -1  -7   8       11.03       15.43      1.47 o
   0  -7   8       18.67       23.43      2.95 o
   1  -7   8        0.69        1.24      1.04 o
   2  -7   8       14.39       14.24      1.82 o
   3  -7   8        1.82        2.69      1.65 o
  -4  -6   8        0.11        0.23      0.86 o
  -3  -6   8        7.83        8.95      1.14 o
  -2  -6   8       21.76       23.21      1.59 o
  -1  -6   8        0.25       -0.09      0.68 o
   0  -6   8       37.98       40.83      2.52 o
   1  -6   8       26.66       26.17      4.29 o
   2  -6   8        0.36        0.75      1.20 o
   3  -6   8        1.80        5.31      1.79 o
   4  -6   8        0.21        0.58      1.02 o
  -4  -5   8        0.16       -0.54      0.69 o
  -3  -5   8        1.28       -0.12      0.65 o
  -2  -5   8       19.25       19.40      1.38 o
  -1  -5   8        1.89        1.77      0.62 o
   0  -5   8       50.44       56.97      2.04 o
   1  -5   8       95.66       96.34      5.12 o
   2  -5   8        1.14        1.32      0.62 o
   3  -5   8        6.56        9.07      1.84 o
   4  -5   8        0.34       -0.66      0.72 o
  -4  -4   8        4.96        4.15      0.82 o
  -3  -4   8        3.39        2.96      0.78 o
  -2  -4   8       45.91       51.07      2.00 o
  -1  -4   8       27.82       30.16      1.45 o
   0  -4   8       28.94       23.23      1.01 o
   1  -4   8      116.51      111.90      2.16 o
   2  -4   8        9.78       11.53      0.94 o
   3  -4   8        3.62        2.90      0.79 o
   4  -4   8       25.38       25.81      2.03 o
   5  -4   8        0.36       -0.11      0.82 o
  -5  -3   8        0.34        0.93      0.83 o
  -4  -3   8        3.75        2.40      0.71 o
  -3  -3   8       35.25       40.70      1.70 o
  -2  -3   8        0.01        0.57      0.61 o
  -1  -3   8       78.53       74.84      1.78 o
   0  -3   8       23.32       23.56      0.91 o
   1  -3   8        3.61        3.11      0.48 o
   2  -3   8      145.75      146.60      3.08 o
   3  -3   8        8.21        6.69      0.78 o
   4  -3   8        0.04       -0.30      0.63 o
   5  -3   8       10.74       11.29      1.17 o
  -5  -2   8        4.35        5.40      0.85 o
  -4  -2   8       13.35       12.36      1.01 o
  -3  -2   8       30.57       32.03      1.44 o
  -2  -2   8        3.56        2.88      0.48 o
  -1  -2   8      128.00      142.10      2.04 o
   0  -2   8        8.51        9.38      0.53 o
   1  -2   8       18.92       16.49      0.67 o
   2  -2   8      235.81      249.19      3.33 o
   3  -2   8        9.41        9.85      0.80 o
   4  -2   8        2.43        1.80      0.67 o
   5  -2   8        7.41        7.19      0.95 o
  -5  -1   8        0.40        0.47      0.62 o
  -4  -1   8        1.57        0.91      0.57 o
  -3  -1   8        6.28        6.65      0.79 o
  -2  -1   8       27.40       30.12      0.93 o
  -1  -1   8        0.82        1.28      0.30 o
   0  -1   8       17.37       17.90      0.66 o
   1  -1   8      108.65      110.54      1.76 o
   2  -1   8       19.62       22.79      0.74 o
   3  -1   8      114.18      117.84      2.27 o
   4  -1   8        1.15       -0.14      0.53 o
   5  -1   8       21.33       22.13      1.32 o
   6  -1   8        4.99        5.84      0.92 o
  -5   0   8        3.29        1.85      0.78 o
  -4   0   8        6.35        6.60      0.90 o
  -3   0   8        9.85       10.53      0.77 o
  -2   0   8       24.67       27.11      0.88 o
  -1   0   8       97.87      112.99      1.62 o
   0   0   8      540.74      559.61      6.34 o
   1   0   8       17.32       16.31      0.56 o
   2   0   8       26.20       23.45      0.71 o
   3   0   8      120.96      128.83      2.15 o
   4   0   8       61.99       61.81      1.71 o
   5   0   8        0.00        0.31      0.53 o
   6   0   8        8.36        9.23      0.94 o
  -5   1   8        1.69        1.95      0.72 o
  -4   1   8       26.62       24.34      1.32 o
  -3   1   8       33.38       33.99      1.73 o
  -2   1   8       30.90       32.37      0.82 o
  -1   1   8      313.41      320.99      3.92 o
   0   1   8      216.50      217.99      2.65 o
   1   1   8       38.46       42.66      1.17 o
   2   1   8       96.90       96.67      1.42 o
   3   1   8       85.30       93.96      2.34 o
   4   1   8       53.96       54.93      1.57 o
   5   1   8        0.04       -0.26      0.48 o
   6   1   8       19.89       22.81      1.46 o
  -5   2   8        2.96        2.87      0.82 o
  -4   2   8        5.94        5.40      0.84 o
  -3   2   8       67.72       63.33      2.04 o
  -2   2   8      146.13      140.85      2.75 o
  -1   2   8        1.19        1.59      0.28 o
   0   2   8      134.87      127.31      1.76 o
   1   2   8      327.23      338.45      3.97 o
   2   2   8      243.06      247.51      3.04 o
   3   2   8        2.53        2.23      0.33 o
   4   2   8       21.20       18.99      1.02 o
   5   2   8       65.26       66.02      1.62 o
   6   2   8        1.60        2.07      0.60 o
  -5   3   8        4.84        4.08      0.97 o
  -4   3   8        2.44        3.34      0.78 o
  -3   3   8       41.00       39.66      1.65 o
  -2   3   8      179.00      167.37      3.22 o
  -1   3   8       38.92       40.63      0.90 o
   0   3   8       35.64       36.58      0.89 o
   1   3   8      607.31      613.51      6.87 o
   2   3   8       50.22       57.89      1.55 o
   3   3   8       56.48       56.97      1.05 o
   4   3   8       72.87       69.44      1.60 o
   5   3   8        0.79       -0.21      0.53 o
   6   3   8        0.26       -0.55      0.55 o
  -5   4   8        5.90        5.66      1.04 o
  -4   4   8        4.78        4.17      0.86 o
  -3   4   8        6.93        7.67      0.92 o
  -2   4   8       15.91       17.36      1.10 o
  -1   4   8        0.14        0.39      0.31 o
   0   4   8      149.15      151.79      2.21 o
   1   4   8       63.78       69.29      1.38 o
   2   4   8        4.02        2.94      0.32 o
   3   4   8      126.55      123.45      1.89 o
   4   4   8        1.50        0.92      0.43 o
   5   4   8        5.07        6.63      0.59 o
   6   4   8       10.31       12.21      1.03 o
  -4   5   8       17.14       19.86      1.85 o
  -3   5   8        4.02        4.51      0.86 o
  -2   5   8       17.57       15.01      0.96 o
  -1   5   8        4.21        3.61      0.47 o
   0   5   8      123.95      129.62      2.29 o
   1   5   8        9.21        9.76      0.49 o
   2   5   8       79.27       78.42      1.28 o
   3   5   8       34.15       32.72      1.33 o
   4   5   8        1.06        1.23      0.57 o
   5   5   8       21.14       25.32      1.12 o
   6   5   8        0.05       -0.58      0.61 o
  -4   6   8        0.02       -0.53      0.75 o
  -3   6   8        0.57        1.82      1.61 o
  -2   6   8        1.59        2.08      0.70 o
  -1   6   8        7.88        8.41      0.66 o
   0   6   8       21.75       21.30      0.89 o
   1   6   8       11.15       13.30      0.64 o
   2   6   8        0.41       -0.37      0.37 o
   3   6   8        2.97        4.32      0.60 o
   4   6   8       22.11       24.09      1.14 o
   5   6   8        3.33        3.98      0.62 o
   6   6   8        0.81        0.25      0.92 o
  -4   7   8        5.54        6.64      1.43 o
  -3   7   8       13.78       13.99      1.67 o
  -2   7   8        0.08        0.14      0.67 o
  -1   7   8       11.50       13.34      1.14 o
   0   7   8       14.62       17.17      1.06 o
   1   7   8       50.71       46.83      2.40 o
   2   7   8       45.30       44.69      1.63 o
   3   7   8       30.76       33.76      1.43 o
   4   7   8        1.90        1.43      0.61 o
   5   7   8        1.72        1.49      0.59 o
  -3   8   8        4.49        4.31      1.82 o
  -2   8   8        1.19        0.45      1.37 o
  -1   8   8        4.64        5.73      1.18 o
   0   8   8        3.21        3.18      1.12 o
   1   8   8       45.14       45.72      1.82 o
   2   8   8       12.98       14.64      1.09 o
   3   8   8       20.92       18.03      1.18 o
   4   8   8       30.34       30.85      1.47 o
   5   8   8        0.55       -0.10      0.58 o
  -3   9   8        2.49        5.39      2.05 o
  -2   9   8        5.91        5.33      1.95 o
  -1   9   8       10.26       13.64      1.65 o
   0   9   8       23.29       27.05      2.07 o
   1   9   8        9.44        9.31      1.17 o
   2   9   8        0.18        0.58      0.65 o
   3   9   8       33.98       33.90      1.65 o
   4   9   8        7.87        8.15      1.52 o
  -2  10   8        1.15        0.93      1.81 o
  -1  10   8       10.05        9.00      1.62 o
   0  10   8        0.27        1.09      1.48 o
   1  10   8        1.45        2.65      2.16 o
   2  10   8       34.27       37.32      1.89 o
   3  10   8        0.08        0.13      0.68 o
   4  10   8        7.34        6.30      1.01 o
  -1  11   8        2.00        3.34      2.07 o
   0  11   8        1.77       -0.22      1.57 o
   1  11   8        6.65        8.16      2.16 o
   2  11   8        1.08        1.84      0.90 o
   3  11   8        1.29        1.49      0.90 o
  -1  -8   9        1.35        0.84      1.63 o
   0  -8   9        2.44        3.26      1.97 o
   1  -8   9        0.74        1.65      2.05 o
  -3  -7   9        1.19       -0.33      0.85 o
  -2  -7   9        0.00       -0.81      0.81 o
  -1  -7   9       30.43       31.55      2.47 o
   0  -7   9        7.18        6.61      2.05 o
   1  -7   9        2.82        4.10      1.29 o
   2  -7   9       17.53       27.65      3.26 o
   3  -7   9        1.35       -0.91      1.38 o
  -3  -6   9        0.00        0.42      0.77 o
  -2  -6   9        3.88        5.29      1.05 o
  -1  -6   9        0.94        0.39      0.81 o
   0  -6   9        8.56        9.76      1.20 o
   1  -6   9        3.77        6.17      1.32 o
   2  -6   9        6.22        5.76      1.33 o
   3  -6   9        2.98        3.15      1.59 o
   4  -6   9        2.26        5.28      1.98 o
  -4  -5   9        1.19        0.40      0.80 o
  -3  -5   9        6.71        3.19      1.09 o
  -2  -5   9        0.42        0.57      0.69 o
  -1  -5   9        0.04       -0.53      0.63 o
   0  -5   9       33.39       29.46      1.48 o
   1  -5   9        0.57       -0.68      0.78 o
   2  -5   9        5.22        4.63      1.09 o
   3  -5   9       18.50       21.88      2.79 o
   4  -5   9        2.63        1.58      0.96 o
  -4  -4   9        1.22        0.14      0.73 o
  -3  -4   9        3.08        2.50      0.81 o
  -2  -4   9        0.75       -0.46      0.64 o
  -1  -4   9        8.35        5.12      0.78 o
   0  -4   9       22.38       19.50      1.16 o
   1  -4   9        0.55        0.48      0.50 o
   2  -4   9        0.28        0.30      0.59 o
   3  -4   9       36.48       36.33      1.85 o
   4  -4   9        5.56        6.05      1.39 o
   5  -4   9        0.14       -0.78      0.79 o
  -4  -3   9        0.00       -0.58      0.58 o
  -3  -3   9        1.41       -0.22      0.59 o
  -2  -3   9       11.37       10.68      1.67 o
  -1  -3   9        6.69        6.93      0.76 o
   0  -3   9        9.55        5.67      0.57 o
   1  -3   9       41.37       41.06      1.27 o
   2  -3   9        3.63        5.42      0.74 o
   3  -3   9        0.83        0.78      0.67 o
   4  -3   9        5.89        6.81      1.36 o
   5  -3   9        3.44        3.71      0.95 o
  -5  -2   9        2.69        2.61      0.75 o
  -4  -2   9        2.20        2.70      0.75 o
  -3  -2   9        3.10        3.94      0.75 o
  -2  -2   9       16.77       21.95      1.81 o
  -1  -2   9       38.76       43.39      1.34 o
   0  -2   9       29.20       27.17      0.88 o
   1  -2   9        2.18        3.67      0.48 o
   2  -2   9        7.57        4.69      0.76 o
   3  -2   9        0.47       -0.48      0.48 o
   4  -2   9       15.97       16.92      1.24 o
   5  -2   9        4.97        4.53      0.86 o
  -5  -1   9        5.72        7.66      0.99 o
  -4  -1   9        5.19        5.76      0.83 o
  -3  -1   9        6.21        6.65      0.83 o
  -2  -1   9       57.25       58.73      1.51 o
  -1  -1   9       40.24       47.38      1.54 o
   0  -1   9       13.61       11.50      0.58 o
   1  -1   9        0.05        0.28      0.29 o
   2  -1   9       76.75       77.86      1.50 o
   3  -1   9        0.36        0.26      0.47 o
   4  -1   9       16.71       16.77      1.17 o
   5  -1   9        4.08        3.17      0.78 o
  -5   0   9        1.10        2.29      0.76 o
  -4   0   9        0.04       -0.37      0.60 o
  -3   0   9       39.18       43.02      1.71 o
  -2   0   9        7.67        8.71      0.65 o
  -1   0   9        2.04        0.94      0.30 o
   0   0   9       74.14       81.66      1.83 o
   1   0   9       50.30       51.09      1.12 o
   2   0   9       41.53       45.64      0.98 o
   3   0   9        5.91        6.03      0.58 o
   4   0   9       77.82       71.68      2.24 o
   5   0   9       14.95       13.77      1.15 o
   6   0   9        6.25        7.73      0.96 o
  -5   1   9        1.95        1.49      0.73 o
  -4   1   9       28.34       27.55      1.46 o
  -3   1   9       25.21       22.40      2.25 o
  -2   1   9        1.97        1.99      0.52 o
  -1   1   9      111.72      118.54      1.89 o
   0   1   9       20.31       26.43      0.80 o
   1   1   9      204.26      200.81      2.70 o
   2   1   9       12.15       12.86      0.60 o
   3   1   9      120.20      121.01      2.62 o
   4   1   9       20.60       21.63      1.10 o
   5   1   9        0.36       -0.04      0.51 o
   6   1   9        7.16        7.10      0.88 o
  -5   2   9        0.69        1.75      0.81 o
  -4   2   9        0.08        0.46      0.66 o
  -3   2   9        0.46        0.08      0.63 o
  -2   2   9       26.96       23.43      1.90 o
  -1   2   9       92.04       93.53      1.62 o
   0   2   9       23.03       22.36      0.75 o
   1   2   9       10.01       12.11      0.60 o
   2   2   9       33.33       32.10      0.73 o
   3   2   9       59.81       60.49      1.34 o
   4   2   9       42.82       49.65      1.74 o
   5   2   9       12.61       16.27      1.00 o
   6   2   9        3.58        3.26      0.70 o
  -5   3   9        0.14        0.29      0.73 o
  -4   3   9        7.79        8.81      1.03 o
  -3   3   9        3.05        2.39      0.72 o
  -2   3   9        0.36        1.31      0.50 o
  -1   3   9        0.25        0.94      0.31 o
   0   3   9       27.32       27.87      0.88 o
   1   3   9      123.86      127.80      2.22 o
   2   3   9        4.23        6.48      0.40 o
   3   3   9        3.86        1.80      0.40 o
   4   3   9       22.10       27.74      2.63 o
   5   3   9       33.82       39.54      1.44 o
   6   3   9        0.40       -0.51      0.51 o
  -4   4   9        5.36        5.37      0.98 o
  -3   4   9       25.26       25.71      1.49 o
  -2   4   9       14.58       14.48      0.95 o
  -1   4   9        8.80        9.84      0.71 o
   0   4   9      198.56      199.95      2.98 o
   1   4   9       63.42       63.42      1.52 o
   2   4   9        7.49        9.48      0.56 o
   3   4   9       95.30      101.86      2.53 o
   4   4   9        3.58        4.40      0.61 o
   5   4   9        0.69        0.53      0.51 o
   6   4   9       13.87       14.36      0.93 o
  -4   5   9       66.62       75.57      4.31 o
  -3   5   9        3.15        2.69      0.83 o
  -2   5   9        1.45        0.67      0.55 o
  -1   5   9      193.36      192.82      3.05 o
   0   5   9       15.94       13.78      0.92 o
   1   5   9        8.44        7.31      0.48 o
   2   5   9      416.03      441.75      6.32 o
   3   5   9       13.36       10.57      1.37 o
   4   5   9       25.70       24.61      1.19 o
   5   5   9       40.21       45.61      1.54 o
   6   5   9        7.11        7.16      0.81 o
  -4   6   9        7.57       10.40      1.32 o
  -3   6   9       21.57       22.36      2.48 o
  -2   6   9       11.57       10.61      1.14 o
  -1   6   9       45.92       38.42      1.52 o
   0   6   9       35.33       33.18      1.10 o
   1   6   9       47.26       39.96      1.44 o
   2   6   9      110.00      106.45      3.01 o
   3   6   9       17.86       18.04      1.17 o
   4   6   9       22.88       21.00      2.16 o
   5   6   9        0.54       -0.11      0.49 o
  -4   7   9        0.12       -0.63      1.11 o
  -3   7   9        4.66        5.51      1.09 o
  -2   7   9        0.05        0.33      0.60 o
  -1   7   9        1.89        3.39      0.79 o
   0   7   9       98.97       94.92      2.46 o
   1   7   9        2.87        3.79      0.87 o
   2   7   9       46.02       47.28      1.74 o
   3   7   9      143.87      140.60      3.23 o
   4   7   9        0.12       -0.51      0.51 o
   5   7   9        2.33        1.68      0.62 o
  -3   8   9        0.48        1.03      1.53 o
  -2   8   9        0.00       -0.64      1.18 o
  -1   8   9        6.75        5.57      1.18 o
   0   8   9       35.26       32.72      3.08 o
   1   8   9       40.27       40.18      1.62 o
   2   8   9       12.21       13.03      1.25 o
   3   8   9       41.93       41.92      1.91 o
   4   8   9        7.52        6.01      0.88 o
   5   8   9        1.15        1.84      0.76 o
  -2   9   9        7.71        8.41      2.14 o
  -1   9   9        7.70        7.07      1.42 o
   0   9   9        6.30        5.71      1.26 o
   1   9   9       24.21       22.08      2.27 o
   2   9   9        8.88        8.01      1.03 o
   3   9   9       14.90       13.92      1.20 o
   4   9   9       23.21       22.48      1.42 o
  -2  10   9        2.03        1.09      1.71 o
  -1  10   9        0.02        1.41      1.18 o
   0  10   9        4.10        2.16      1.72 o
   1  10   9       18.62       22.11      4.92 o
   2  10   9        9.32        9.86      1.18 o
   3  10   9        0.40       -0.13      0.69 o
   4  10   9       13.08       13.61      1.34 o
   0  11   9        1.35        3.80      1.99 o
   1  11   9        2.51        3.50      1.81 o
   2  11   9        2.06        0.56      1.02 o
   0  -8  10        0.12        0.70      1.77 o
  -2  -7  10        0.27       -0.85      0.85 o
  -1  -7  10        3.95        2.82      1.92 o
   0  -7  10        0.01       -0.26      1.47 o
   1  -7  10        0.01       -1.02      1.02 o
   2  -7  10        1.37        0.01      1.49 o
  -3  -6  10        0.11        0.41      0.80 o
  -2  -6  10        0.45       -0.19      0.78 o
  -1  -6  10        3.34        6.30      1.20 o
   0  -6  10        5.07        6.09      1.94 o
   1  -6  10        0.55        0.74      1.05 o
   2  -6  10        7.43        7.67      1.54 o
   3  -6  10        2.10        3.09      1.67 o
  -3  -5  10        1.72        1.61      0.92 o
  -2  -5  10        0.22        0.95      0.92 o
  -1  -5  10        0.01       -0.06      0.77 o
   0  -5  10       16.02       15.59      1.36 o
   1  -5  10        9.31        9.11      1.43 o
   2  -5  10        0.12        0.33      0.92 o
   3  -5  10        2.19        2.85      1.53 o
   4  -5  10       12.52       12.53      1.73 o
  -4  -4  10        0.48       -0.58      1.07 o
  -3  -4  10        0.76        0.75      0.77 o
  -2  -4  10        0.29       -0.24      0.69 o
  -1  -4  10        1.35        1.23      0.77 o
   0  -4  10       22.89       27.05      1.39 o
   1  -4  10        5.47        6.39      1.15 o
   2  -4  10        0.56       -0.55      0.55 o
   3  -4  10       20.47       19.73      1.54 o
   4  -4  10        8.29        9.02      1.22 o
  -4  -3  10       12.74       15.07      1.30 o
  -3  -3  10        3.32        1.33      0.74 o
  -2  -3  10        0.15       -0.60      0.60 o
  -1  -3  10       14.39       11.40      0.95 o
   0  -3  10        0.28        0.27      0.51 o
   1  -3  10       17.44       13.10      0.84 o
   2  -3  10       32.85       33.19      2.22 o
   3  -3  10        3.10        3.16      0.83 o
   4  -3  10        0.04        0.13      0.71 o
   5  -3  10       24.80       26.40      1.75 o
  -4  -2  10        2.22        2.09      0.75 o
  -3  -2  10       30.52       28.38      1.81 o
  -2  -2  10       11.17        9.42      1.04 o
  -1  -2  10        0.58       -0.46      0.46 o
   0  -2  10        0.04       -0.27      0.39 o
   1  -2  10      123.35      117.62      2.21 o
   2  -2  10       46.86       48.27      1.64 o
   3  -2  10       18.02       16.05      1.21 o
   4  -2  10       48.68       52.20      2.19 o
   5  -2  10        8.31        9.10      1.14 o
  -4  -1  10        5.76        4.41      1.04 o
  -3  -1  10        3.64        2.86      0.74 o
  -2  -1  10       12.42       13.81      2.03 o
  -1  -1  10       25.86       20.06      1.05 o
   0  -1  10       59.90       61.31      1.34 o
   1  -1  10        0.01        0.20      0.35 o
   2  -1  10       20.83       20.10      1.23 o
   3  -1  10      128.51      135.43      4.21 o
   4  -1  10        0.02        0.55      0.75 o
   5  -1  10        0.56        0.09      0.66 o
  -4   0  10        0.06        1.02      0.71 o
  -3   0  10        5.58        5.76      0.87 o
  -2   0  10       11.43        9.73      0.90 o
  -1   0  10       32.37       34.75      1.09 o
   0   0  10       11.69       16.62      0.86 o
   1   0  10        5.54        6.43      0.49 o
   2   0  10      102.15      104.45      1.80 o
   3   0  10       29.56       27.69      1.18 o
   4   0  10        0.00       -0.31      0.55 o
   5   0  10        5.15        4.08      0.86 o
  -5   1  10        0.78        0.83      0.78 o
  -4   1  10       10.87       10.31      1.06 o
  -3   1  10       56.39       65.20      2.22 o
  -2   1  10        1.07        0.60      0.57 o
  -1   1  10      183.76      201.83      3.69 o
   0   1  10      166.31      164.62      2.60 o
   1   1  10        8.34        8.70      0.60 o
   2   1  10       24.36       24.64      0.76 o
   3   1  10        0.54       -0.38      0.43 o
   4   1  10        5.73        4.80      0.80 o
   5   1  10        7.46        8.11      0.93 o
   6   1  10        0.05       -0.43      0.68 o
  -4   2  10        0.20        0.81      0.77 o
  -3   2  10        1.28       -0.34      0.60 o
  -2   2  10       73.88       71.99      2.34 o
  -1   2  10       17.12       20.14      0.84 o
   0   2  10      118.59      118.01      2.05 o
   1   2  10        7.09        6.42      0.58 o
   2   2  10       53.70       58.43      1.19 o
   3   2  10        2.85        2.30      0.69 o
   4   2  10       59.23       66.98      2.50 o
   5   2  10        2.49        1.46      0.59 o
   6   2  10        1.40        1.07      0.67 o
  -4   3  10        0.15       -0.49      0.66 o
  -3   3  10        4.92        4.78      0.83 o
  -2   3  10       63.54       69.25      1.94 o
  -1   3  10        1.44        0.43      0.34 o
   0   3  10      138.19      139.40      2.32 o
   1   3  10      171.19      163.92      2.67 o
   2   3  10       25.06       28.71      1.08 o
   3   3  10       44.50       46.17      2.44 o
   4   3  10       46.64       44.35      1.84 o
   5   3  10       16.80       19.51      1.75 o
   6   3  10        4.13        4.70      1.17 o
  -4   4  10        3.71        4.91      0.99 o
  -3   4  10        0.09        0.19      0.65 o
  -2   4  10        0.87        0.93      0.55 o
  -1   4  10       18.88       19.49      0.85 o
   0   4  10        1.13        0.44      0.38 o
   1   4  10        7.20        5.51      0.48 o
   2   4  10       44.17       41.69      1.51 o
   3   4  10        3.47        3.81      0.56 o
   4   4  10        0.00        0.63      0.50 o
   5   4  10        1.96        2.52      0.60 o
   6   4  10        4.22        4.44      0.72 o
  -4   5  10        0.49       -0.75      0.79 o
  -3   5  10        4.29        5.51      0.99 o
  -2   5  10       24.22       17.33      1.11 o
  -1   5  10       45.25       45.64      1.63 o
   0   5  10       12.06       19.10      0.84 o
   1   5  10      283.67      287.92      4.49 o
   2   5  10       99.92      102.75      3.16 o
   3   5  10        0.80        1.12      0.55 o
   4   5  10       22.07       18.87      1.15 o
   5   5  10        2.21        2.74      0.80 o
  -4   6  10        0.06       -0.39      0.86 o
  -3   6  10        0.25       -0.90      0.90 o
  -2   6  10       25.98       21.47      1.52 o
  -1   6  10        0.05        0.07      0.65 o
   0   6  10       28.20       30.20      1.18 o
   1   6  10      220.95      233.59      4.38 o
   2   6  10        4.29        2.27      0.56 o
   3   6  10       15.05       13.44      1.08 o
   4   6  10       13.80       15.34      1.03 o
   5   6  10        6.70        9.76      0.99 o
  -3   7  10        5.74        7.44      1.45 o
  -2   7  10        7.61        6.72      1.41 o
  -1   7  10        5.42        4.38      1.09 o
   0   7  10       67.03       62.69      2.01 o
   1   7  10       29.90       31.12      1.38 o
   2   7  10       31.67       31.63      2.71 o
   3   7  10       51.58       55.59      1.96 o
   4   7  10        4.91        6.53      0.85 o
   5   7  10        6.23        6.41      0.83 o
  -3   8  10        0.21       -1.31      1.37 o
  -2   8  10        3.59        1.45      1.58 o
  -1   8  10        6.70        3.01      1.73 o
   0   8  10        7.46        8.71      1.37 o
   1   8  10        0.01        0.62      0.64 o
   2   8  10       17.27       15.75      1.28 o
   3   8  10        1.08        2.41      0.73 o
   4   8  10        0.36       -0.30      0.65 o
   5   8  10        0.78        0.64      0.64 o
  -2   9  10        3.07       -0.18      1.61 o
  -1   9  10        3.77        1.47      1.11 o
   0   9  10        5.59        6.00      1.33 o
   1   9  10        9.47        7.45      1.66 o
   2   9  10       15.85       15.78      1.29 o
   3   9  10       11.70       10.02      1.98 o
   4   9  10        7.99        8.37      1.06 o
  -1  10  10        0.72        0.32      1.53 o
   0  10  10        1.27        0.73      1.58 o
   1  10  10       18.34       19.92      2.84 o
   2  10  10        1.58        1.74      0.85 o
   3  10  10        0.08       -0.37      0.72 o
   0  11  10        5.60        5.88      2.27 o
   1  11  10        0.40        0.87      1.59 o
   2  11  10        1.17        0.77      1.06 o
  -1  -7  11        0.41        3.11      1.94 o
   0  -7  11        2.26        2.14      2.00 o
   1  -7  11        3.50        2.31      1.98 o
  -2  -6  11        0.00        0.10      1.03 o
  -1  -6  11        0.07       -0.40      0.98 o
   0  -6  11        0.58        2.09      1.62 o
   1  -6  11        0.22        0.55      1.13 o
   2  -6  11        0.13       -0.72      1.30 o
   3  -6  11        0.88        1.39      1.74 o
  -3  -5  11        0.05       -0.45      0.80 o
  -2  -5  11        0.77        0.17      0.83 o
  -1  -5  11        1.97        0.39      0.91 o
   0  -5  11        0.15        2.11      1.03 o
   1  -5  11        5.94        5.49      1.29 o
   2  -5  11        1.67        1.62      1.22 o
   3  -5  11        3.83        4.95      1.78 o
  -3  -4  11        4.90        4.95      1.07 o
  -2  -4  11        0.29       -0.11      0.73 o
  -1  -4  11        0.14        0.23      0.69 o
   0  -4  11        3.08        1.50      0.86 o
   1  -4  11        0.17       -0.19      0.84 o
   2  -4  11        1.61        2.52      1.04 o
   3  -4  11        3.42        1.60      1.53 o
   4  -4  11        0.00       -0.19      0.87 o
  -4  -3  11        2.00        0.30      0.83 o
  -3  -3  11        0.96        1.29      1.01 o
  -2  -3  11        4.11        3.68      0.98 o
  -1  -3  11        4.13        5.42      0.82 o
   0  -3  11        1.40        0.74      0.64 o
   1  -3  11        6.74        7.34      1.21 o
   2  -3  11       25.60       22.62      1.75 o
   3  -3  11        1.00        0.96      0.80 o
   4  -3  11        4.74        3.82      0.98 o
  -4  -2  11        1.03        1.54      0.81 o
  -3  -2  11        5.86        6.46      0.97 o
  -2  -2  11       13.37       15.88      1.29 o
  -1  -2  11        0.07        0.26      0.64 o
   0  -2  11        2.79        2.90      0.66 o
   1  -2  11       47.96       50.33      2.17 o
   2  -2  11        2.90        1.55      0.64 o
   3  -2  11        0.47        0.86      0.71 o
   4  -2  11        6.29        5.11      0.98 o
   5  -2  11        2.37        1.51      1.29 o
  -4  -1  11        2.09        2.56      0.85 o
  -3  -1  11        0.11        0.09      0.67 o
  -2  -1  11        8.06       13.86      1.17 o
  -1  -1  11       24.12       23.60      1.20 o
   0  -1  11       17.13       14.03      0.77 o
   1  -1  11       15.32       16.19      0.83 o
   2  -1  11        4.71        5.58      0.91 o
   3  -1  11        2.06        1.01      0.72 o
   4  -1  11       16.84       14.46      1.47 o
   5  -1  11        1.74        1.33      1.11 o
  -4   0  11        0.94        1.64      0.81 o
  -3   0  11        2.36        2.36      1.37 o
  -2   0  11       28.52       30.64      1.58 o
  -1   0  11       80.28       71.13      2.01 o
   0   0  11        0.83       -0.01      0.38 o
   1   0  11        1.02        1.53      0.43 o
   2   0  11       47.36       45.33      1.56 o
   3   0  11        8.36        9.33      1.02 o
   4   0  11        0.03       -0.57      0.57 o
   5   0  11        0.99        1.00      0.74 o
  -4   1  11        6.00        7.19      1.71 o
  -3   1  11        0.18       -0.62      0.62 o
  -2   1  11       51.64       49.11      1.97 o
  -1   1  11        5.55        9.06      1.02 o
   0   1  11        2.37        3.96      0.58 o
   1   1  11       56.05       51.65      1.32 o
   2   1  11      113.13      109.66      2.50 o
   3   1  11        0.03       -0.22      0.54 o
   4   1  11        0.08       -0.55      0.55 o
   5   1  11       38.74       42.33      1.88 o
  -4   2  11        1.01        0.75      0.80 o
  -3   2  11       10.46       10.36      1.10 o
  -2   2  11      113.62      121.13      2.78 o
  -1   2  11        8.87        8.07      0.76 o
   0   2  11       40.22       27.73      1.02 o
   1   2  11      140.93      150.83      2.74 o
   2   2  11        7.72        8.37      0.72 o
   3   2  11       46.05       43.98      1.75 o
   4   2  11       33.55       35.75      3.63 o
   5   2  11        0.66        1.47      0.66 o
  -4   3  11        3.66        2.41      0.86 o
  -3   3  11        7.04        6.06      0.96 o
  -2   3  11        6.41        7.66      0.84 o
  -1   3  11       33.26       29.38      1.27 o
   0   3  11      109.22      114.62      2.12 o
   1   3  11       70.48       78.59      1.54 o
   2   3  11       10.48        8.60      0.79 o
   3   3  11       84.15       83.70      4.02 o
   4   3  11        3.80        2.09      0.64 o
   5   3  11        4.93        6.07      0.80 o
  -4   4  11       12.82       17.65      1.51 o
  -3   4  11        6.10        5.40      0.96 o
  -2   4  11       22.99       18.48      1.15 o
  -1   4  11       11.68       11.50      0.90 o
   0   4  11      132.65      135.97      2.40 o
   1   4  11       99.30       86.74      1.79 o
   2   4  11        8.55       10.32      0.77 o
   3   4  11       25.80       23.56      1.24 o
   4   4  11       15.76       13.18      0.99 o
   5   4  11       11.90       12.43      1.12 o
  -4   5  11        4.72        4.53      1.11 o
  -3   5  11       17.64       23.98      1.65 o
  -2   5  11       12.11        9.95      1.11 o
  -1   5  11       19.27       18.73      1.59 o
   0   5  11        9.48        8.82      0.68 o
   1   5  11       41.96       46.09      1.60 o
   2   5  11       28.78       33.98      1.55 o
   3   5  11        0.50       -0.26      0.48 o
   4   5  11       15.22       20.74      2.57 o
   5   5  11        4.89        4.86      0.95 o
  -3   6  11        1.45        1.27      0.91 o
  -2   6  11        0.23       -0.65      0.65 o
  -1   6  11        0.40        0.52      0.60 o
   0   6  11        1.17        1.19      0.59 o
   1   6  11       18.85       18.81      1.10 o
   2   6  11        9.83        9.11      0.92 o
   3   6  11        2.04        0.41      0.61 o
   4   6  11        7.21        8.70      1.11 o
   5   6  11        2.07        0.95      0.60 o
  -3   7  11        0.38       -0.17      1.39 o
  -2   7  11        0.04        0.67      1.31 o
  -1   7  11       38.42       34.32      2.90 o
   0   7  11        3.42        2.88      0.87 o
   1   7  11        1.71        1.22      0.62 o
   2   7  11       78.88       76.41      2.58 o
   3   7  11        0.23       -0.45      0.59 o
   4   7  11        2.40        3.08      0.75 o
   5   7  11        2.23        1.40      0.69 o
  -3   8  11        0.30       -1.18      1.45 o
  -2   8  11        2.64        0.42      1.44 o
  -1   8  11        0.07       -0.86      0.86 o
   0   8  11        4.66        4.96      1.19 o
   1   8  11        8.84        7.83      0.93 o
   2   8  11        1.66        1.34      0.76 o
   3   8  11        0.01        0.22      0.65 o
   4   8  11        0.41       -0.24      0.65 o
  -2   9  11        2.64        4.55      2.02 o
  -1   9  11        5.20        4.10      1.34 o
   0   9  11        1.08        1.03      1.12 o
   1   9  11        0.57        1.01      1.03 o
   2   9  11        3.62        5.08      1.05 o
   3   9  11        3.64        3.90      0.90 o
   4   9  11        0.08        0.42      0.75 o
  -1  10  11        0.69       -0.34      1.21 o
   0  10  11        0.18        3.01      1.84 o
   1  10  11        6.16        7.17      2.11 o
   2  10  11        0.84        1.70      0.87 o
   3  10  11        1.29        1.53      0.88 o
   1  11  11        0.06       -0.10      1.58 o
   2  11  11        0.53        0.71      1.50 o
  -1  -6  12        0.00        0.37      1.56 o
   0  -6  12        0.49       -0.87      1.41 o
   1  -6  12        2.45        4.32      1.49 o
   2  -6  12        0.00        0.09      1.52 o
  -2  -5  12        0.00        0.10      0.90 o
  -1  -5  12        2.25        1.30      1.53 o
   0  -5  12        2.52        2.77      1.73 o
   1  -5  12        0.40       -0.57      1.45 o
   2  -5  12        1.28        0.22      1.52 o
   3  -5  12       10.29       10.82      2.39 o
  -3  -4  12        0.12        0.49      0.90 o
  -2  -4  12        1.32        0.71      0.98 o
  -1  -4  12        6.61        5.95      1.19 o
   0  -4  12        0.85        1.26      0.97 o
   1  -4  12        2.26       -0.65      0.91 o
   2  -4  12       10.85       11.09      1.63 o
   3  -4  12        0.08        0.64      1.41 o
   4  -4  12        2.54        2.70      1.61 o
  -3  -3  12        0.73        2.58      0.97 o
  -2  -3  12        6.05        8.58      1.16 o
  -1  -3  12        0.32       -0.35      0.70 o
   0  -3  12        6.82        5.24      1.40 o
   1  -3  12        3.26        4.00      1.14 o
   2  -3  12        0.03       -0.59      0.59 o
   3  -3  12        0.60       -0.66      0.85 o
   4  -3  12       10.14       12.31      1.48 o
  -4  -2  12        0.02        2.00      0.89 o
  -3  -2  12        9.12       10.23      1.94 o
  -2  -2  12       22.14       20.55      1.69 o
  -1  -2  12        0.36       -0.53      0.53 o
   0  -2  12       19.43       20.75      1.24 o
   1  -2  12        0.09       -0.14      0.75 o
   2  -2  12        6.35        4.03      1.12 o
   3  -2  12        7.52        9.85      1.22 o
   4  -2  12        4.31        4.75      1.03 o
   5  -2  12        0.16        0.63      0.84 o
  -4  -1  12        0.54        1.17      0.83 o
  -3  -1  12        7.55        8.22      1.09 o
  -2  -1  12        0.00        1.00      0.80 o
  -1  -1  12        1.58        1.40      0.62 o
   0  -1  12       10.06        8.99      1.00 o
   1  -1  12        0.13       -0.21      0.66 o
   2  -1  12       14.67       16.51      1.10 o
   3  -1  12        0.01       -0.46      0.60 o
   4  -1  12       14.94       10.00      1.23 o
   5  -1  12       15.93       17.03      1.47 o
  -4   0  12        9.46       10.20      1.54 o
  -3   0  12        0.87        1.19      0.72 o
  -2   0  12       15.19       12.53      1.18 o
  -1   0  12       70.67       72.66      2.11 o
   0   0  12        0.01        0.10      0.45 o
   1   0  12       56.23       50.24      1.49 o
   2   0  12        1.23        0.20      0.51 o
   3   0  12       20.49       20.37      1.35 o
   4   0  12       15.73       14.37      1.29 o
   5   0  12        0.36        0.31      0.81 o
  -4   1  12        0.35        1.07      0.80 o
  -3   1  12        0.27       -0.39      0.67 o
  -2   1  12       10.76       13.80      2.10 o
  -1   1  12        3.66        8.74      1.27 o
   0   1  12        0.35       -0.40      0.40 o
   1   1  12        0.91        2.53      0.49 o
   2   1  12        0.11        0.26      0.49 o
   3   1  12       11.40       12.93      1.11 o
   4   1  12        0.44       -0.56      0.56 o
   5   1  12        6.01        6.25      1.00 o
  -4   2  12        0.62        0.45      0.76 o
  -3   2  12        7.40        5.68      1.00 o
  -2   2  12        4.96        3.87      1.01 o
  -1   2  12       91.47       83.97      2.74 o
   0   2  12      100.47      100.22      2.01 o
   1   2  12        0.01        0.02      0.38 o
   2   2  12       23.39       23.03      1.30 o
   3   2  12        0.05       -0.11      0.54 o
   4   2  12        0.76        1.69      0.86 o
   5   2  12        2.56        2.20      0.81 o
  -4   3  12        0.58        0.83      0.83 o
  -3   3  12        7.86        7.44      1.61 o
  -2   3  12        0.60        0.29      0.71 o
  -1   3  12        1.03        3.19      0.67 o
   0   3  12       16.47       21.10      0.93 o
   1   3  12        7.80        4.95      0.73 o
   2   3  12        0.89        0.06      0.44 o
   3   3  12       10.30       14.93      1.93 o
   4   3  12        1.46        0.60      0.62 o
   5   3  12        6.64        5.39      0.87 o
  -4   4  12       15.68       14.82      1.86 o
  -3   4  12        2.50        3.14      0.98 o
  -2   4  12        7.52        3.57      0.99 o
  -1   4  12       13.60       12.63      0.97 o
   0   4  12        1.99        1.18      0.47 o
   1   4  12       49.01       50.38      1.67 o
   2   4  12       17.97       20.81      1.24 o
   3   4  12        4.94        4.47      0.72 o
   4   4  12        1.62        1.63      0.63 o
   5   4  12        3.89        5.23      0.84 o
  -3   5  12       14.37       13.72      1.81 o
  -2   5  12       14.10       15.32      1.38 o
  -1   5  12        3.25        0.76      0.59 o
   0   5  12        0.00       -0.48      0.48 o
   1   5  12        4.84        5.49      0.75 o
   2   5  12       46.99       45.77      1.97 o
   3   5  12        1.95        0.32      0.57 o
   4   5  12        3.61        3.15      0.73 o
   5   5  12        2.28        2.14      0.90 o
  -3   6  12        0.73        1.65      1.12 o
  -2   6  12        0.60        1.28      1.07 o
  -1   6  12        0.05        1.68      0.94 o
   0   6  12       22.73       18.89      3.80 o
   1   6  12        5.25        3.91      0.93 o
   2   6  12        0.03        0.57      0.66 o
   3   6  12       13.16       10.28      1.27 o
   4   6  12        1.99        1.25      0.68 o
   5   6  12        0.04        0.82      0.63 o
  -3   7  12        0.51        0.96      1.57 o
  -2   7  12        3.72        4.88      1.85 o
  -1   7  12        2.56        0.36      1.80 o
   0   7  12       10.91       10.08      1.40 o
   1   7  12       10.68       14.74      1.10 o
   2   7  12        0.39        0.76      0.66 o
   3   7  12       24.78       23.79      1.41 o
   4   7  12        0.76        1.04      0.67 o
   5   7  12        1.09        0.24      0.66 o
  -2   8  12        1.17        1.59      1.66 o
  -1   8  12        4.01        4.58      1.38 o
   0   8  12        0.86        1.42      1.22 o
   1   8  12        3.68        2.81      1.05 o
   2   8  12        2.62        3.60      0.91 o
   3   8  12        0.02       -0.48      0.64 o
   4   8  12        0.02       -0.61      0.61 o
  -2   9  12        0.16        0.73      1.71 o
  -1   9  12        1.99        4.57      1.48 o
   0   9  12       17.19       12.04      1.84 o
   1   9  12        6.60        6.79      2.06 o
   2   9  12        3.18        3.45      0.93 o
   3   9  12        0.27        0.04      0.73 o
   4   9  12       10.34       10.25      2.13 o
  -1  10  12        0.05        1.24      2.00 o
   0  10  12        5.70        4.47      2.18 o
   1  10  12        0.00       -0.40      1.45 o
   2  10  12        0.00        0.08      0.94 o
   3  10  12        6.10        6.40      1.16 o
   0  -6  13        0.34        0.64      1.71 o
   1  -6  13        1.50        3.36      2.19 o
  -2  -5  13        0.33        0.26      1.10 o
  -1  -5  13        0.66       -0.17      1.39 o
   0  -5  13        1.17       -0.67      1.75 o
   1  -5  13        0.00        0.30      1.19 o
   2  -5  13        0.06        0.08      1.55 o
  -2  -4  13        0.02        0.99      0.93 o
  -1  -4  13        2.30        0.35      2.96 o
   0  -4  13        0.20       -1.06      1.19 o
   1  -4  13        0.11       -0.34      0.99 o
   2  -4  13        6.64        8.25      2.19 o
   3  -4  13        0.22        1.43      1.50 o
  -3  -3  13       10.83       10.03      1.34 o
  -2  -3  13        0.05        1.24      0.87 o
  -1  -3  13        2.58        2.32      0.94 o
   0  -3  13        1.87        0.63      1.15 o
   1  -3  13        4.62        2.82      1.28 o
   2  -3  13        4.48        5.12      1.31 o
   3  -3  13        3.61        2.88      1.65 o
   4  -3  13        8.18        6.88      2.48 o
  -3  -2  13        2.81        3.47      1.03 o
  -2  -2  13        0.05        0.98      0.93 o
  -1  -2  13        2.02        0.37      0.90 o
   0  -2  13        9.61        7.66      1.10 o
   1  -2  13        0.01       -0.90      1.18 o
   2  -2  13        0.15       -0.64      0.64 o
   3  -2  13       36.95       40.35      2.15 o
   4  -2  13        0.93        0.97      0.87 o
  -3  -1  13        0.04       -0.38      0.72 o
  -2  -1  13       17.99       12.58      1.59 o
  -1  -1  13        0.13       -0.11      0.57 o
   0  -1  13        2.57        4.01      0.76 o
   1  -1  13        2.06        1.10      0.84 o
   2  -1  13        4.61        3.97      1.10 o
   3  -1  13       10.46       12.68      1.32 o
   4  -1  13        0.01       -0.67      0.67 o
   5  -1  13        3.34        3.34      1.03 o
  -3   0  13        0.32        0.53      0.76 o
  -2   0  13        5.90        6.30      1.03 o
  -1   0  13        6.50        5.82      0.80 o
   0   0  13        1.50        0.71      0.58 o
   1   0  13       11.85       10.93      0.97 o
   2   0  13        4.01        2.86      0.72 o
   3   0  13        0.98       -0.08      0.65 o
   4   0  13       14.04       16.26      1.82 o
   5   0  13        0.47        0.02      0.77 o
  -4   1  13        0.01        0.35      0.82 o
  -3   1  13        1.41        1.23      0.82 o
  -2   1  13       22.95       19.11      1.44 o
  -1   1  13        3.31        1.42      0.65 o
   0   1  13       13.13       11.32      0.94 o
   1   1  13        0.43       -0.01      0.82 o
   2   1  13        0.13        0.05      0.55 o
   3   1  13        0.30       -0.60      0.60 o
   4   1  13       23.94       21.85      1.50 o
   5   1  13        0.54       -0.03      0.74 o
  -4   2  13        0.03        0.89      0.89 o
  -3   2  13        0.03       -0.33      0.71 o
  -2   2  13        2.03        0.93      0.78 o
  -1   2  13        2.50        9.37      0.93 o
   0   2  13        3.22        2.53      0.66 o
   1   2  13        0.05        0.54      0.54 o
   2   2  13        0.01        0.85      0.63 o
   3   2  13       13.98       13.83      1.17 o
   4   2  13       11.39       10.20      1.10 o
   5   2  13       10.70       14.12      1.85 o
  -3   3  13        0.21       -0.02      0.78 o
  -2   3  13        0.05       -0.41      0.71 o
  -1   3  13        0.08       -0.12      0.53 o
   0   3  13       12.99       10.48      0.92 o
   1   3  13        3.66        3.27      0.68 o
   2   3  13       19.32       19.23      1.11 o
   3   3  13        3.48        1.96      0.95 o
   4   3  13        3.59        2.57      0.77 o
   5   3  13        2.84        2.30      1.28 o
  -3   4  13       15.08       13.20      2.55 o
  -2   4  13        4.05        4.07      1.28 o
  -1   4  13        1.53        0.20      0.64 o
   0   4  13        0.09        2.70      0.92 o
   1   4  13       54.10       48.27      1.95 o
   2   4  13        0.06       -0.51      0.51 o
   3   4  13        1.74        2.90      0.77 o
   4   4  13       20.15       20.44      1.56 o
   5   4  13        0.39       -0.03      0.66 o
  -3   5  13        6.80        5.70      1.55 o
  -2   5  13        0.06        1.15      1.73 o
  -1   5  13        0.10        0.91      0.72 o
   0   5  13       31.74       28.27      1.97 o
   1   5  13       14.46       17.98      1.74 o
   2   5  13        3.17        3.76      0.81 o
   3   5  13       34.45       30.11      3.19 o
   4   5  13        0.09       -0.03      0.81 o
   5   5  13        9.28       10.69      1.06 o
  -3   6  13        1.44        1.58      1.52 o
  -2   6  13        0.08       -1.22      1.22 o
  -1   6  13        0.02        0.33      0.89 o
   0   6  13        1.33       -0.55      0.82 o
   1   6  13        2.02        2.82      0.71 o
   2   6  13        0.11       -0.20      0.63 o
   3   6  13        0.52        0.82      0.69 o
   4   6  13        4.28        8.13      0.97 o
   5   6  13        4.07        4.47      0.84 o
  -2   7  13        0.00        1.34      1.47 o
  -1   7  13        8.70        7.30      1.51 o
   0   7  13        1.91        2.01      1.06 o
   1   7  13        3.25        2.84      0.78 o
   2   7  13        4.71        4.60      0.92 o
   3   7  13       11.29       14.16      1.19 o
   4   7  13        3.50        3.22      0.83 o
  -2   8  13        0.60        0.64      1.69 o
  -1   8  13        2.99        3.57      1.32 o
   0   8  13        0.54        2.38      1.15 o
   1   8  13        0.66        2.19      1.56 o
   2   8  13       11.28       12.87      1.26 o
   3   8  13        0.03       -0.23      0.69 o
   4   8  13        1.77        2.79      0.86 o
  -1   9  13        0.08       -1.55      1.55 o
   0   9  13        0.60        2.28      1.98 o
   1   9  13        4.45        4.47      2.05 o
   2   9  13        2.86        2.90      0.96 o
   3   9  13        0.06       -0.21      0.77 o
   0  10  13        6.52        4.78      2.39 o
   1  10  13        0.95        1.68      1.84 o
   2  10  13        0.57       -1.15      1.21 o
  -1  -5  14        0.19        1.69      1.78 o
   0  -5  14        0.05        0.00      1.66 o
   1  -5  14        0.54       -0.18      1.89 o
  -2  -4  14        0.49       -0.30      1.07 o
  -1  -4  14        0.03       -0.37      1.35 o
   0  -4  14        0.36       -0.45      1.54 o
   1  -4  14        3.19        3.42      1.39 o
   2  -4  14        3.14        5.09      2.07 o
   3  -4  14        0.79       -0.97      1.50 o
  -2  -3  14        0.48       -0.40      0.85 o
  -1  -3  14        0.04       -0.31      1.39 o
   0  -3  14        0.00        0.67      1.58 o
   1  -3  14        2.30        0.35      1.10 o
   2  -3  14        1.64       -1.38      1.38 o
   3  -3  14        0.45        0.88      1.45 o
  -3  -2  14        0.20        0.45      0.90 o
  -2  -2  14        0.27        1.17      0.88 o
  -1  -2  14        1.39       -0.40      0.97 o
   0  -2  14        0.03       -0.40      0.86 o
   1  -2  14        3.13        2.63      1.17 o
   2  -2  14        2.95        4.98      1.81 o
   3  -2  14        0.37        1.01      1.63 o
   4  -2  14        0.02        0.31      1.01 o
  -3  -1  14        0.37        1.07      0.90 o
  -2  -1  14        0.05        0.48      0.79 o
  -1  -1  14        0.03        0.03      1.06 o
   0  -1  14        0.05       -0.46      0.81 o
   1  -1  14        0.18       -0.59      0.83 o
   2  -1  14        1.99        1.46      1.52 o
   3  -1  14        0.45        0.11      0.87 o
   4  -1  14        1.01        1.03      0.87 o
  -3   0  14        0.10       -0.53      0.78 o
  -2   0  14        1.56        0.37      0.82 o
  -1   0  14        0.17        1.23      0.83 o
   0   0  14        1.16        0.59      0.87 o
   1   0  14        0.01       -0.71      0.71 o
   2   0  14       21.06       16.96      1.21 o
   3   0  14        1.86        0.77      0.81 o
   4   0  14        0.04        0.08      0.83 o
  -3   1  14        0.00       -0.43      0.77 o
  -2   1  14        7.93        7.83      1.15 o
  -1   1  14       12.27       11.67      1.05 o
   0   1  14       10.26       13.47      2.40 o
   1   1  14       20.67       18.22      1.34 o
   2   1  14        0.12       -0.12      0.57 o
   3   1  14        1.02       -0.07      0.73 o
   4   1  14        8.27        8.92      1.21 o
   5   1  14        1.07        1.30      1.07 o
  -3   2  14        0.23        1.15      0.92 o
  -2   2  14        0.66        1.59      0.98 o
  -1   2  14       13.19       12.32      1.73 o
   0   2  14       31.58       22.84      2.64 o
   1   2  14       15.53       14.40      1.23 o
   2   2  14        0.02        0.00      0.55 o
   3   2  14       34.60       32.71      3.15 o
   4   2  14        0.06       -0.48      0.67 o
   5   2  14        0.23       -0.70      0.75 o
  -3   3  14        0.18        1.09      0.89 o
  -2   3  14        0.09        0.69      0.85 o
  -1   3  14        8.93        9.16      1.10 o
   0   3  14        0.35       -0.17      0.81 o
   1   3  14        0.88        4.03      0.77 o
   2   3  14       13.92       12.01      1.00 o
   3   3  14        1.37        1.35      0.99 o
   4   3  14        0.00        0.00      0.67 o
   5   3  14        9.11        8.41      1.13 o
  -3   4  14        7.70       18.55      1.66 o
  -2   4  14        0.07        1.37      1.01 o
  -1   4  14        0.90        0.44      0.85 o
   0   4  14        1.25        0.82      0.90 o
   1   4  14        7.16        5.82      0.82 o
   2   4  14        4.18        3.11      1.27 o
   3   4  14        1.96        3.54      0.85 o
   4   4  14        7.95       10.00      1.48 o
   5   4  14        1.42        2.74      0.87 o
  -3   5  14        1.26        1.12      1.17 o
  -2   5  14        3.70        4.63      1.79 o
  -1   5  14        0.44        0.48      0.89 o
   0   5  14        0.95        1.64      1.11 o
   1   5  14       11.21       10.57      1.08 o
   2   5  14        2.41        2.61      0.82 o
   3   5  14        0.25        0.33      0.68 o
   4   5  14        3.40        1.61      0.97 o
   5   5  14        0.40        0.64      0.79 o
  -2   6  14        0.00        0.51      1.45 o
  -1   6  14        7.97        6.09      2.70 o
   0   6  14        0.01       -0.11      0.84 o
   1   6  14        2.17        4.21      0.92 o
   2   6  14       36.41       36.76      1.90 o
   3   6  14        1.34       -0.12      0.71 o
   4   6  14        8.68        6.04      0.99 o
  -2   7  14        3.87        0.60      1.71 o
  -1   7  14        0.88       -0.77      1.03 o
   0   7  14        1.19       -0.58      0.94 o
   1   7  14        6.66        8.90      2.09 o
   2   7  14        6.78        6.60      1.54 o
   3   7  14        0.52        1.17      0.73 o
   4   7  14        0.51        0.43      0.71 o
  -1   8  14        0.15        0.93      1.76 o
   0   8  14        0.04       -0.86      1.30 o
   1   8  14        0.30       -1.08      1.38 o
   2   8  14        0.22        1.74      0.85 o
   3   8  14        1.37        1.56      0.85 o
   4   8  14        1.35        1.23      0.86 o
  -1   9  14        7.15        7.15      2.56 o
   0   9  14        0.01       -1.62      1.62 o
   1   9  14        7.73        7.04      2.25 o
   2   9  14        0.43        1.21      1.04 o
   3   9  14        1.72        1.02      0.87 o
   1  10  14        0.11       -1.19      1.69 o
  -1  -4  15        0.51        0.80      1.73 o
   0  -4  15        0.00       -0.68      1.66 o
   1  -4  15        1.23        0.82      1.89 o
   2  -4  15        0.18       -0.08      1.71 o
  -1  -3  15        0.08        1.88      1.68 o
   0  -3  15        2.57        0.73      1.74 o
   1  -3  15        0.02       -0.32      1.06 o
   2  -3  15        0.00       -0.33      1.53 o
   3  -3  15        0.16       -0.51      1.45 o
  -2  -2  15        1.12        2.73      1.21 o
  -1  -2  15        0.38       -0.76      1.33 o
   0  -2  15        0.31        0.77      1.46 o
   1  -2  15        0.75       -0.66      1.01 o
   2  -2  15        5.50        4.07      1.92 o
   3  -2  15        0.03       -0.17      1.35 o
  -2  -1  15        0.03       -0.96      0.96 o
  -1  -1  15        1.01       -0.85      1.28 o
   0  -1  15        0.57        1.34      1.05 o
   1  -1  15        4.97        2.98      1.17 o
   2  -1  15        0.30       -1.19      1.19 o
   3  -1  15        0.95        1.46      1.50 o
   4  -1  15        0.68        1.27      1.06 o
  -3   0  15        0.01        1.36      0.94 o
  -2   0  15        3.47        2.33      0.97 o
  -1   0  15        4.07        2.52      1.60 o
   0   0  15        0.13        1.43      0.98 o
   1   0  15        3.82        3.58      1.68 o
   2   0  15        2.56        0.67      1.31 o
   3   0  15        6.51        5.49      1.12 o
   4   0  15        0.02       -0.85      0.85 o
  -3   1  15        0.00        0.48      0.89 o
  -2   1  15        0.03        0.69      0.82 o
  -1   1  15       16.60       13.75      3.43 o
   0   1  15        1.79        1.52      0.97 o
   1   1  15        5.14        7.74      1.31 o
   2   1  15       11.49       10.38      1.46 o
   3   1  15        1.77        1.92      1.05 o
   4   1  15        0.08        0.62      0.80 o
  -3   2  15        0.09        0.20      0.92 o
  -2   2  15        0.15        0.53      0.99 o
  -1   2  15        5.35        5.82      1.86 o
   0   2  15        0.57        0.62      1.20 o
   1   2  15        0.16        0.72      1.11 o
   2   2  15        3.85        4.35      0.93 o
   3   2  15        2.64        1.89      1.40 o
   4   2  15        0.58        0.50      0.90 o
  -3   3  15        0.65        2.06      1.28 o
  -2   3  15        0.02       -0.54      0.95 o
  -1   3  15        1.03        0.57      1.47 o
   0   3  15        2.10        2.17      1.04 o
   1   3  15        0.41        0.21      1.40 o
   2   3  15        7.24        7.65      2.16 o
   3   3  15        0.01       -0.69      0.69 o
   4   3  15        2.40        1.45      0.84 o
  -3   4  15        4.79        4.12      1.81 o
  -2   4  15        6.76        2.80      1.65 o
  -1   4  15        0.00       -0.10      0.93 o
   0   4  15        0.07        0.42      0.94 o
   1   4  15        1.17       -0.06      0.85 o
   2   4  15        9.13        9.52      1.26 o
   3   4  15        2.81        2.47      0.90 o
   4   4  15        2.47        3.04      0.90 o
  -2   5  15        4.90        4.07      1.90 o
  -1   5  15        0.75        1.92      1.16 o
   0   5  15        7.11        4.33      1.21 o
   1   5  15        0.26       -0.19      0.88 o
   2   5  15        8.71       12.58      1.20 o
   3   5  15       10.46        8.85      1.11 o
   4   5  15        0.99        0.02      0.76 o
  -2   6  15        0.43        0.82      1.59 o
  -1   6  15        0.06        0.83      1.56 o
   0   6  15        0.88        1.38      1.09 o
   1   6  15        0.33        0.45      0.97 o
   2   6  15        2.49        2.73      0.87 o
   3   6  15        4.89        4.72      1.06 o
   4   6  15        0.25        0.07      0.73 o
  -2   7  15        1.98        3.06      2.09 o
  -1   7  15        0.09        1.70      1.96 o
   0   7  15        6.83        7.34      1.73 o
   1   7  15        4.86        2.75      1.65 o
   2   7  15        1.40        0.25      0.90 o
   3   7  15        6.83        6.01      1.06 o
   4   7  15        0.36        0.30      0.78 o
  -1   8  15        2.31        6.26      2.29 o
   0   8  15        4.17        3.59      1.47 o
   1   8  15        1.93        2.87      1.81 o
   2   8  15        0.32       -0.65      0.92 o
   3   8  15        0.97        1.55      0.88 o
   0   9  15        0.01       -1.18      1.80 o
   1   9  15        0.04       -1.38      1.38 o
   2   9  15        0.77        0.35      1.39 o
   0  -3  16        0.87       -1.26      1.65 o
   1  -3  16        0.06        0.12      1.24 o
   2  -3  16        0.13        0.27      1.73 o
  -1  -2  16        0.40       -1.36      1.36 o
   0  -2  16        0.26       -0.24      1.69 o
   1  -2  16        0.14       -0.50      1.05 o
   2  -2  16        0.58        0.18      1.67 o
   3  -2  16        0.49        1.38      1.58 o
  -2  -1  16        0.62       -0.11      1.45 o
  -1  -1  16        1.20       -0.04      1.50 o
   0  -1  16        0.87        2.15      1.65 o
   1  -1  16        3.53        1.82      1.16 o
   2  -1  16        0.27       -0.31      1.44 o
   3  -1  16        0.63        0.74      1.39 o
  -2   0  16        0.49        1.89      1.63 o
  -1   0  16        0.28       -1.22      1.22 o
   0   0  16        5.59        1.92      1.16 o
   1   0  16        0.02        0.22      0.98 o
   2   0  16        0.35       -0.28      1.30 o
   3   0  16        0.07        2.01      1.69 o
   4   0  16        1.98        1.53      1.52 o
  -2   1  16        0.00       -0.42      1.34 o
  -1   1  16        2.06        5.56      2.01 o
   0   1  16        0.43        0.77      0.98 o
   1   1  16        0.39       -0.86      0.86 o
   2   1  16        0.01        1.03      1.39 o
   3   1  16        2.18        2.24      1.16 o
   4   1  16        2.68        0.56      0.96 o
  -2   2  16        0.64       -0.28      1.48 o
  -1   2  16        0.10        0.60      1.42 o
   0   2  16        0.94        0.41      1.10 o
   1   2  16        0.02       -0.14      0.89 o
   2   2  16        5.92        6.13      1.84 o
   3   2  16        0.04        0.92      1.71 o
   4   2  16        0.17        0.26      0.91 o
  -2   3  16        1.94        1.25      1.62 o
  -1   3  16        0.10        1.81      1.63 o
   0   3  16        2.31        4.99      1.91 o
   1   3  16       14.12        9.42      2.11 o
   2   3  16        0.04       -0.35      1.38 o
   3   3  16        0.31        1.52      0.87 o
   4   3  16        7.42        7.69      1.23 o
  -2   4  16        1.77        4.32      1.98 o
  -1   4  16        0.87       -0.59      1.39 o
   0   4  16        4.65        0.19      1.04 o
   1   4  16        2.94        2.38      2.08 o
   2   4  16        0.00       -0.75      0.94 o
   3   4  16       12.80       11.10      1.71 o
   4   4  16        0.00       -0.78      0.78 o
  -2   5  16        1.31       -0.37      1.53 o
  -1   5  16        2.38        2.18      1.71 o
   0   5  16        0.10       -0.42      1.02 o
   1   5  16        0.16       -0.87      0.87 o
   2   5  16        0.73        2.52      1.12 o
   3   5  16        0.06       -0.12      0.80 o
   4   5  16        0.14        0.31      1.09 o
  -1   6  16        1.56        1.36      1.84 o
   0   6  16        0.00        0.76      1.17 o
   1   6  16        1.47       -1.31      1.31 o
   2   6  16        0.53       -0.58      0.96 o
   3   6  16        6.70        9.40      1.99 o
   4   6  16        4.71        4.15      1.10 o
  -1   7  16        0.23       -0.12      1.73 o
   0   7  16        0.08        0.82      1.21 o
   1   7  16        0.40        2.54      1.73 o
   2   7  16        4.21        3.26      1.48 o
   3   7  16        0.34        0.46      0.84 o
   0   8  16        0.06       -0.37      1.70 o
   1   8  16        0.03        0.04      1.57 o
   2   8  16        0.31       -1.17      1.27 o
   3   8  16        0.19        0.64      1.47 o
   0  -2  17        0.07       -0.73      1.66 o
   1  -2  17        0.20       -0.42      1.39 o
  -1  -1  17        0.02       -0.22      1.55 o
   0  -1  17        0.69        0.90      1.69 o
   1  -1  17        0.00       -0.88      1.13 o
   2  -1  17        0.97        3.53      1.93 o
  -1   0  17        0.54        0.38      1.58 o
   0   0  17        1.28        5.47      2.19 o
   1   0  17        0.66       -0.48      1.09 o
   2   0  17        0.14        2.12      1.76 o
   3   0  17        0.21        0.35      1.43 o
  -1   1  17        0.81        2.38      1.65 o
   0   1  17        6.80        6.50      1.45 o
   1   1  17        5.57        2.14      3.23 o
   2   1  17        0.07       -0.57      1.23 o
   3   1  17        5.36        3.20      1.78 o
  -1   2  17        0.79        0.64      1.48 o
   0   2  17        0.11        1.74      1.12 o
   1   2  17        0.02        2.90      1.17 o
   2   2  17        1.01        1.11      1.37 o
   3   2  17        0.66        0.86      1.40 o
  -1   3  17        0.02       -0.28      1.49 o
   0   3  17        0.02       -0.08      1.49 o
   1   3  17        4.46        4.08      1.84 o
   2   3  17        3.35        2.25      1.56 o
   3   3  17        0.55        1.34      1.24 o
  -1   4  17        0.03       -0.71      1.51 o
   0   4  17        0.08        1.29      1.17 o
   1   4  17        0.49        1.24      1.71 o
   2   4  17        0.29        0.24      1.55 o
   3   4  17        0.00        1.91      1.65 o
  -1   5  17        0.04       -1.42      1.42 o
   0   5  17        0.12        0.13      1.13 o
   1   5  17        3.22        6.62      2.09 o
   2   5  17       12.96        7.55      2.09 o
   3   5  17        0.01        0.40      1.10 o
  -1   6  17        0.02        1.71      1.79 o
   0   6  17        0.49        0.46      1.20 o
   1   6  17        0.11       -0.26      1.59 o
   2   6  17        0.67        1.45      1.63 o
   3   6  17        0.31        0.31      1.14 o
   0   7  17        0.00        0.10      1.92 o
   1   7  17        0.89        0.45      1.71 o
   2   7  17        0.92        2.79      1.81 o
   0   0  18        0.25       -0.06      1.84 o
   1   0  18        1.33        2.26      1.85 o
   2   0  18        2.74       -0.88      1.63 o
   0   1  18        0.08       -1.06      1.62 o
   1   1  18        0.03        2.10      1.71 o
   2   1  18        0.04        0.31      1.51 o
  -1   2  18        0.24       -0.94      1.58 o
   0   2  18        2.70       -0.53      1.70 o
   1   2  18        0.00        2.68      1.71 o
   2   2  18        1.31       -0.25      1.43 o
   3   2  18        0.70        0.30      1.49 o
  -1   3  18        0.16        0.23      1.61 o
   0   3  18        0.35       -0.65      1.52 o
   1   3  18        0.00       -1.17      1.26 o
   2   3  18        0.39        0.56      1.45 o
   3   3  18        0.13       -1.25      1.25 o
   0   4  18        0.47        1.29      1.84 o
   3   4  18        2.00       -1.27      1.27 o
   0   5  18        0.96        0.31      1.28 o
   1   5  18        0.20       -0.92      1.60 o
   2   5  18        0.11        1.76      1.71 o
   0   6  18        1.73        2.40      2.09 o
   1   6  18        0.41       -0.01      1.75 o
   2   6  18        0.31        1.66      1.83 o
   1   3  19        0.66       -0.11      1.58 o
 
